# Supplementary material for: Pyridinium 4-(trifluoro­meth­yl)benzene­sulfonate
Source: Acta Crystallogr Sect E Struct Rep Online. 2009 Jul 8;65(Pt 8):o1797. doi: 10.1107/S1600536809025835 (PMC2977346; doi:10.1107/S1600536809025835)
Supplement: Supplementary file 1 [file e-65-o1797-sup1.cif]

##############################################################################
###                                                                        ###
###        Electronic paper (Acta Crystallographica Section E)             ###
###                                                                        ###
##############################################################################
#                                                                            #
# This CIF contains the data in a paper accepted for publication in Acta     #
# Crystallographica Section E. It conforms to the requirements of Notes      #
# for Authors for Section E, and has been peer reviewed under the auspices   #
# of the IUCr Commission on Journals.                                        #
#                                                                            #
# Full details of the Crystallographic Information File format               #
# are given in the paper "The Crystallographic Information File (CIF):       #
# a New Standard Archive File for Crystallography" by S. R. Hall, F. H.      #
# Allen and I. D. Brown [Acta Cryst. (1991), A47, 655-685].                  #
#                                                                            #
# The current version of the core CIF dictionary is obtainable from          #
# ftp://ftp.iucr.org/pub/cif_core.dic. The current version number is 2.4.    #
#                                                                            #
# Software is freely available for graphical display of the structure(s) in  #
# this CIF.  For information consult the CIF home page http://www.iucr.org/  #
# cif/home.html                                                              #
#                                                                            #
# This file may be used for bona fide research purposes within the           #
# scientific community so long as proper attribution is given to the journal # 
# article from which it was obtained.                                        #
#                                                                            #
##############################################################################
                                             
data_I
_audit_creation_method     SHELXL-97
_chemical_name_systematic
;
Pyridinium 4-(trifluoromethyl)benzenesulfonate
;
_chemical_name_common     ?
_chemical_formula_moiety     'C5 H6 N +, C7 H4 F3 O3 S -'
_chemical_formula_sum     'C12 H10 F3 N O3 S'
_chemical_formula_iupac     'C5 H6 N +, C7 H4 F3 O3 S -'
_chemical_formula_weight     305.27
_chemical_melting_point     ?
_symmetry_cell_setting     Monoclinic
_symmetry_space_group_name_H-M     'P 21/c'
_symmetry_space_group_name_Hall     '-P 2ybc'
loop_
    _symmetry_equiv_pos_as_xyz
    'x, y, z'
    '-x, y+1/2, -z+1/2'
    '-x, -y, -z'
    'x, -y-1/2, z-1/2'
_cell_length_a     5.7905(5)
_cell_length_b     9.0294(7)
_cell_length_c     24.988(2)
_cell_angle_alpha     90.00
_cell_angle_beta     90.8220(10)
_cell_angle_gamma     90.00
_cell_volume     1306.35(18)
_cell_formula_units_Z     4
_cell_measurement_reflns_used     2733
_cell_measurement_theta_min     2.38
_cell_measurement_theta_max     24.96
_cell_measurement_temperature     273(2)
_exptl_crystal_description     prism
_exptl_crystal_colour     colorless
_exptl_crystal_size_max     0.49
_exptl_crystal_size_mid     0.35
_exptl_crystal_size_min     0.25
_exptl_crystal_density_diffrn     1.552
_exptl_crystal_density_meas     ?
_exptl_crystal_density_method     'not measured'
_exptl_crystal_F_000     624
_exptl_absorpt_coefficient_mu     0.290
_exptl_absorpt_correction_type     multi-scan
_exptl_absorpt_process_details     '(SADABS; Bruker, 2000)'
_exptl_absorpt_correction_T_min     0.8709
_exptl_absorpt_correction_T_max     0.9310
_exptl_special_details
;
;
_diffrn_ambient_temperature     273(2)
_diffrn_radiation_type     MoK\a
_diffrn_radiation_wavelength     0.71073
_diffrn_radiation_source     'fine-focus sealed tube'
_diffrn_radiation_monochromator     graphite
_diffrn_measurement_device_type     'Bruker APEX area-detector'
_diffrn_measurement_method     '\f and \w'
_diffrn_detector_area_resol_mean     ?
_diffrn_reflns_number     6394
_diffrn_reflns_av_R_equivalents     0.0305
_diffrn_reflns_av_sigmaI/netI     0.0369
_diffrn_reflns_theta_min     1.63
_diffrn_reflns_theta_max     25.02
_diffrn_reflns_theta_full     25.02
_diffrn_measured_fraction_theta_max     0.993
_diffrn_measured_fraction_theta_full     0.993
_diffrn_reflns_limit_h_min     -6
_diffrn_reflns_limit_h_max     6
_diffrn_reflns_limit_k_min     -10
_diffrn_reflns_limit_k_max     10
_diffrn_reflns_limit_l_min     -22
_diffrn_reflns_limit_l_max     29
_diffrn_standards_number     0
_diffrn_standards_interval_count     ?
_diffrn_standards_interval_time     ?
_diffrn_standards_decay_%     ?
_refine_special_details
;
Refinement of <i>F</i>^2^ against ALL reflections. The weighted <i>R</i>-factor
<i>wR</i> and goodness of fit <i>S</i> are based on <i>F</i>^2^, conventional
<i>R</i>-factors <i>R</i> are based on <i>F</i>, with <i>F</i> set to zero for
negative <i>F</i>^2^. The threshold expression of <i>F</i>^2^ >
\s(<i>F</i>^2^) is used only for calculating <i>R</i>-factors(gt) <i>etc</i>.
and is not relevant to the choice of reflections for refinement.
<i>R</i>-factors based on <i>F</i>^2^ are statistically about twice as large
as those based on <i>F</i>, and <i>R</i>- factors based on ALL data will be
even larger.
;
_reflns_number_total     2291
_reflns_number_gt     1880
_reflns_threshold_expression     I>2\s(I)
_refine_ls_structure_factor_coef     Fsqd
_refine_ls_matrix_type     full
_refine_ls_R_factor_all     0.0999
_refine_ls_R_factor_gt     0.0877
_refine_ls_wR_factor_gt     0.2319
_refine_ls_wR_factor_ref     0.2418
_refine_ls_goodness_of_fit_ref     1.070
_refine_ls_restrained_S_all     1.070
_refine_ls_number_reflns     2291
_refine_ls_number_parameters     179
_refine_ls_number_restraints     15
_refine_ls_hydrogen_treatment     constr
_refine_ls_weighting_scheme     calc
_refine_ls_weighting_details
         'calc w=1/[\s^2^(Fo^2^)+(0.1117P)^2^+3.3401P] where P=(Fo^2^+2Fc^2^)/3'
_atom_sites_solution_hydrogens     geom
_atom_sites_solution_primary     direct
_atom_sites_solution_secondary     difmap
_refine_ls_shift/su_max     0.001
_refine_ls_shift/su_mean     0.001
_refine_diff_density_max     0.696
_refine_diff_density_min     -0.534
_refine_ls_extinction_method     none
_refine_ls_extinction_coef     ?
loop_
    _atom_type_symbol
    _atom_type_description
    _atom_type_scat_dispersion_real
    _atom_type_scat_dispersion_imag
    _atom_type_scat_source
    'C' 'C' 0.0033 0.0016
                         'International Tables Vol C Tables 4.2.6.8 and 6.1.1.4'
    'H' 'H' 0.0000 0.0000
                         'International Tables Vol C Tables 4.2.6.8 and 6.1.1.4'
    'N' 'N' 0.0061 0.0033
                         'International Tables Vol C Tables 4.2.6.8 and 6.1.1.4'
    'O' 'O' 0.0106 0.0060
                         'International Tables Vol C Tables 4.2.6.8 and 6.1.1.4'
    'F' 'F' 0.0171 0.0103
                         'International Tables Vol C Tables 4.2.6.8 and 6.1.1.4'
    'S' 'S' 0.1246 0.1234
                         'International Tables Vol C Tables 4.2.6.8 and 6.1.1.4'
_computing_data_collection     'SMART (Bruker, 2000)'
_computing_cell_refinement     'SAINT (Bruker, 2000)'
_computing_data_reduction     'SAINT (Bruker, 2000)'
_computing_structure_solution     'SHELXS97 (Sheldrick, 2008)'
_computing_structure_refinement     'SHELXL97 (Sheldrick, 2008)'
_computing_molecular_graphics     'SHELXTL (Sheldrick, 2008)'
_computing_publication_material     'SHELXL97 (Sheldrick, 2008)'
loop_
    _atom_site_type_symbol
    _atom_site_label
    _atom_site_fract_x
    _atom_site_fract_y
    _atom_site_fract_z
    _atom_site_U_iso_or_equiv
    _atom_site_adp_type
    _atom_site_calc_flag
    _atom_site_refinement_flags
    _atom_site_occupancy
    _atom_site_disorder_assembly
    _atom_site_disorder_group
    S S1 1.1078(2) 0.88952(12) 0.32068(5) 0.0451(4) Uani d . 1 A .
    O O1 1.3546(6) 0.8891(4) 0.32268(15) 0.0603(10) Uani d . 1 . .
    O O2 1.0094(6) 1.0326(4) 0.30758(14) 0.0595(10) Uani d . 1 . .
    O O3 1.0162(7) 0.7709(4) 0.28780(15) 0.0629(10) Uani d . 1 . .
    C C1 0.7591(12) 0.7361(7) 0.5413(3) 0.086(2) Uani d D 1 . .
    C C2 0.8504(10) 0.7742(7) 0.4880(2) 0.0598(14) Uani d . 1 A .
    C C3 0.7200(11) 0.8601(8) 0.4550(3) 0.0756(18) Uani d . 1 . .
    H H3 0.5780 0.8954 0.4664 0.091 Uiso calc R 1 A .
    C C4 0.7974(10) 0.8958(7) 0.4043(2) 0.0679(16) Uani d . 1 A .
    H H4 0.7050 0.9535 0.3818 0.082 Uiso calc R 1 . .
    C C5 1.0090(8) 0.8472(5) 0.38668(19) 0.0444(11) Uani d . 1 . .
    C C6 1.1354(10) 0.7576(8) 0.4195(2) 0.0730(18) Uani d . 1 A .
    H H6 1.2761 0.7203 0.4080 0.088 Uiso calc R 1 . .
    C C7 1.0565(12) 0.7217(8) 0.4696(3) 0.081(2) Uani d . 1 . .
    H H7 1.1455 0.6602 0.4915 0.098 Uiso calc R 1 A .
    F F1' 0.9025(16) 0.6547(13) 0.5717(3) 0.1146(16) Uani d PD 0.584(9) A 2
    F F2' 0.5792(17) 0.6419(11) 0.5388(4) 0.1146(16) Uani d PD 0.584(9) A 2
    F F3' 0.700(2) 0.8521(9) 0.5715(3) 0.1146(16) Uani d PD 0.584(9) A 2
    F F1 0.921(2) 0.7454(19) 0.5793(4) 0.1146(16) Uani d PD 0.416(9) A 1
    F F2 0.672(3) 0.5995(12) 0.5458(5) 0.1146(16) Uani d PD 0.416(9) A 1
    F F3 0.577(2) 0.8166(15) 0.5579(5) 0.1146(16) Uani d PD 0.416(9) A 1
    N N1 0.6745(8) 0.8321(6) 0.21165(18) 0.0650(13) Uani d . 1 . .
    H H1 0.7923 0.7923 0.2273 0.078 Uiso calc R 1 . .
    C C8 0.6591(10) 0.9796(7) 0.2096(2) 0.0610(15) Uani d . 1 . .
    H H8 0.7754 1.0376 0.2248 0.073 Uiso calc R 1 . .
    C C9 0.4777(10) 1.0437(6) 0.1859(2) 0.0613(14) Uani d . 1 . .
    H H9 0.4666 1.1464 0.1840 0.074 Uiso calc R 1 . .
    C C10 0.3107(10) 0.9570(7) 0.1649(2) 0.0628(14) Uani d . 1 . .
    H H10 0.1821 1.0001 0.1485 0.075 Uiso calc R 1 . .
    C C11 0.3284(10) 0.8056(6) 0.1673(2) 0.0619(14) Uani d . 1 . .
    H H11 0.2120 0.7459 0.1531 0.074 Uiso calc R 1 . .
    C C12 0.5144(10) 0.7456(6) 0.1903(2) 0.0581(14) Uani d . 1 . .
    H H12 0.5314 0.6432 0.1914 0.070 Uiso calc R 1 . .
loop_
    _atom_site_aniso_label
    _atom_site_aniso_U_11
    _atom_site_aniso_U_22
    _atom_site_aniso_U_33
    _atom_site_aniso_U_12
    _atom_site_aniso_U_13
    _atom_site_aniso_U_23
    S1 0.0535(8) 0.0315(6) 0.0502(7) 0.0055(5) -0.0052(5) 0.0001(5)
    O1 0.057(2) 0.053(2) 0.071(2) 0.0031(17) -0.0003(17) 0.0060(17)
    O2 0.074(3) 0.039(2) 0.065(2) 0.0168(17) -0.0059(18) 0.0063(16)
    O3 0.086(3) 0.044(2) 0.058(2) -0.0024(18) -0.0059(18) -0.0113(16)
    C1 0.108(6) 0.083(5) 0.068(4) 0.014(4) 0.002(4) 0.004(4)
    C2 0.064(3) 0.061(3) 0.055(3) 0.000(3) -0.003(2) 0.003(3)
    C3 0.067(4) 0.086(5) 0.074(4) 0.025(3) 0.014(3) 0.013(3)
    C4 0.061(3) 0.077(4) 0.066(3) 0.023(3) -0.006(3) 0.015(3)
    C5 0.048(3) 0.030(2) 0.054(3) 0.004(2) -0.009(2) -0.0026(19)
    C6 0.058(3) 0.093(5) 0.068(4) 0.031(3) 0.001(3) 0.018(3)
    C7 0.079(4) 0.096(5) 0.068(4) 0.031(4) -0.008(3) 0.029(4)
    F1' 0.145(4) 0.125(4) 0.074(2) -0.006(3) 0.011(2) 0.022(2)
    F2' 0.145(4) 0.125(4) 0.074(2) -0.006(3) 0.011(2) 0.022(2)
    F3' 0.145(4) 0.125(4) 0.074(2) -0.006(3) 0.011(2) 0.022(2)
    F1 0.145(4) 0.125(4) 0.074(2) -0.006(3) 0.011(2) 0.022(2)
    F2 0.145(4) 0.125(4) 0.074(2) -0.006(3) 0.011(2) 0.022(2)
    F3 0.145(4) 0.125(4) 0.074(2) -0.006(3) 0.011(2) 0.022(2)
    N1 0.061(3) 0.078(3) 0.057(3) 0.011(3) -0.002(2) 0.013(2)
    C8 0.058(3) 0.063(4) 0.062(3) -0.025(3) -0.001(2) -0.008(3)
    C9 0.079(4) 0.032(3) 0.073(4) -0.006(3) 0.012(3) 0.000(2)
    C10 0.055(3) 0.059(3) 0.074(4) 0.006(3) -0.002(3) 0.010(3)
    C11 0.066(4) 0.053(3) 0.066(3) -0.018(3) -0.004(3) -0.003(3)
    C12 0.079(4) 0.032(3) 0.064(3) 0.001(2) 0.007(3) 0.001(2)
_geom_special_details
;
All e.s.d.'s (except the e.s.d. in the dihedral angle between two l.s. planes)
are estimated using the full covariance matrix. The cell e.s.d.'s are taken
into account individually in the estimation of e.s.d.'s in distances, angles
and torsion angles; correlations between e.s.d.'s in cell parameters are only
used when they are defined by crystal symmetry. An approximate (isotropic)
treatment of cell e.s.d.'s is used for estimating e.s.d.'s involving l.s.
planes.
;
loop_
    _geom_bond_atom_site_label_1
    _geom_bond_atom_site_label_2
    _geom_bond_site_symmetry_2
    _geom_bond_distance
    _geom_bond_publ_flag
    S1 O1 . 1.429(4) ?
    S1 O3 . 1.446(4) ?
    S1 O2 . 1.447(3) ?
    S1 C5 . 1.795(5) ?
    C1 F1 . 1.330(8) ?
    C1 F2 . 1.337(8) ?
    C1 F1' . 1.338(7) ?
    C1 F3' . 1.339(7) ?
    C1 F2' . 1.345(7) ?
    C1 F3 . 1.353(8) ?
    C1 C2 . 1.479(9) ?
    C2 C3 . 1.354(8) ?
    C2 C7 . 1.370(9) ?
    C3 C4 . 1.388(8) ?
    C3 H3 . 0.9300 ?
    C4 C5 . 1.379(7) ?
    C4 H4 . 0.9300 ?
    C5 C6 . 1.358(7) ?
    C6 C7 . 1.378(9) ?
    C6 H6 . 0.9300 ?
    C7 H7 . 0.9300 ?
    N1 C12 . 1.319(7) ?
    N1 C8 . 1.336(8) ?
    N1 H1 . 0.8600 ?
    C8 C9 . 1.331(8) ?
    C8 H8 . 0.9300 ?
    C9 C10 . 1.346(8) ?
    C9 H9 . 0.9300 ?
    C10 C11 . 1.372(8) ?
    C10 H10 . 0.9300 ?
    C11 C12 . 1.329(8) ?
    C11 H11 . 0.9300 ?
    C12 H12 . 0.9300 ?
loop_
    _geom_angle_atom_site_label_1
    _geom_angle_atom_site_label_2
    _geom_angle_atom_site_label_3
    _geom_angle_site_symmetry_1
    _geom_angle_site_symmetry_3
    _geom_angle
    _geom_angle_publ_flag
    O1 S1 O3 . . 112.1(2) ?
    O1 S1 O2 . . 113.6(2) ?
    O3 S1 O2 . . 113.1(2) ?
    O1 S1 C5 . . 107.4(2) ?
    O3 S1 C5 . . 104.2(2) ?
    O2 S1 C5 . . 105.6(2) ?
    F1 C1 F2 . . 105.1(9) ?
    F1' C1 F3' . . 105.7(7) ?
    F1 C1 F2' . . 127.7(9) ?
    F1' C1 F2' . . 98.8(7) ?
    F3' C1 F2' . . 108.6(8) ?
    F1 C1 F3 . . 107.1(9) ?
    F2 C1 F3 . . 100.0(10) ?
    F1 C1 C2 . . 111.7(8) ?
    F2 C1 C2 . . 115.5(8) ?
    F1' C1 C2 . . 114.3(6) ?
    F3' C1 C2 . . 115.0(6) ?
    F2' C1 C2 . . 113.1(6) ?
    F3 C1 C2 . . 116.2(7) ?
    C3 C2 C7 . . 118.3(5) ?
    C3 C2 C1 . . 118.5(5) ?
    C7 C2 C1 . . 123.1(5) ?
    C2 C3 C4 . . 120.3(5) ?
    C2 C3 H3 . . 119.9 ?
    C4 C3 H3 . . 119.9 ?
    C5 C4 C3 . . 121.2(5) ?
    C5 C4 H4 . . 119.4 ?
    C3 C4 H4 . . 119.4 ?
    C6 C5 C4 . . 118.0(5) ?
    C6 C5 S1 . . 120.3(4) ?
    C4 C5 S1 . . 121.5(4) ?
    C5 C6 C7 . . 120.4(5) ?
    C5 C6 H6 . . 119.8 ?
    C7 C6 H6 . . 119.8 ?
    C2 C7 C6 . . 121.7(5) ?
    C2 C7 H7 . . 119.1 ?
    C6 C7 H7 . . 119.1 ?
    C12 N1 C8 . . 122.0(5) ?
    C12 N1 H1 . . 119.0 ?
    C8 N1 H1 . . 119.0 ?
    C9 C8 N1 . . 120.2(5) ?
    C9 C8 H8 . . 119.9 ?
    N1 C8 H8 . . 119.9 ?
    C8 C9 C10 . . 118.6(5) ?
    C8 C9 H9 . . 120.7 ?
    C10 C9 H9 . . 120.7 ?
    C9 C10 C11 . . 120.6(6) ?
    C9 C10 H10 . . 119.7 ?
    C11 C10 H10 . . 119.7 ?
    C12 C11 C10 . . 119.0(5) ?
    C12 C11 H11 . . 120.5 ?
    C10 C11 H11 . . 120.5 ?
    N1 C12 C11 . . 119.6(5) ?
    N1 C12 H12 . . 120.2 ?
    C11 C12 H12 . . 120.2 ?
loop_
    _geom_hbond_atom_site_label_D
    _geom_hbond_atom_site_label_H
    _geom_hbond_atom_site_label_A
    _geom_hbond_site_symmetry_A
    _geom_hbond_distance_DH
    _geom_hbond_distance_HA
    _geom_hbond_distance_DA
    _geom_hbond_angle_DHA
    _geom_hbond_publ_flag
    N1 H1 O3 . 0.86 1.99 2.781(6) 153 yes
    C4 H4 O1 1_455 0.93 2.56 3.255(7) 132 no
    C8 H8 O2 . 0.93 2.47 3.192(7) 136 no
    C8 H8 O3 2_755 0.93 2.45 3.233(8) 142 no
    C9 H9 O1 2_755 0.93 2.43 3.274(6) 151 no
    C11 H11 O2 2_645 0.93 2.52 3.214(8) 132 no
    C12 H12 O1 2_745 0.93 2.42 3.324(7) 166 no
data_global
_journal_data_validation_number     ?
_journal_date_recd_electronic     2009-06-04
_journal_date_accepted     2009-07-03
_journal_name_full     'Acta Crystallographica, Section E'
_journal_year     2009
_journal_volume     65
_journal_issue      8
_journal_page_first     o1797
_journal_page_last     o1797
_journal_paper_category     QO
_journal_coeditor_code     NG2593
_publ_contact_author_name     'Zheng Fan'
_publ_contact_author_address
;
   College of Biological & Environmental Engineering
   Zhejiang University of Technology
   Hangzhou 310014
   People's Republic of China
;
_publ_contact_author_email     fzt713@163.com
_publ_contact_author_fax     '?'
_publ_contact_author_phone     '0571-88320811'
_publ_section_title
;
Pyridinium 4-(trifluoromethyl)benzenesulfonate
;
loop_
    _publ_author_name
    _publ_author_address
    'Gang Chen'
;
    College of Pharmaceutical Sciences
    Zhejiang University of Technology
    Hangzhou 310014
    People's Republic of China
;
    'Wei Xu'
;
    College of Pharmaceutical Sciences
    Zhejiang University of Technology
    Hangzhou 310014
    People's Republic of China
;
    'Zhen Yang'
;
    College of Pharmaceutical Sciences
    Zhejiang University of Technology
    Hangzhou 310014
    People's Republic of China
;
    'Zheng Fan'
;
    College of Biological & Environmental Engineering
    Zhejiang University of Technology
    Hangzhou 310014
    People's Republic of China
;
