# Supplementary material for: Pyridinium 4-(trifluoro­meth­yl)benzene­sulfonate
Source: Acta Crystallogr Sect E Struct Rep Online. 2009 Jul 8;65(Pt 8):o1797. doi: 10.1107/S1600536809025835 (PMC2977346; doi:10.1107/S1600536809025835)
Supplement: Supplementary file 2 [file e-65-o1797-Isup2.hkl]

#
# h,k,l, Fc-squared, Fo-squared, sigma(Fo-squared) and status flag
#
data_I
_shelx_title ' XW in P2(1)/c'
_shelx_refln_list_code          4
_shelx_F_calc_maximum      197.24
_exptl_crystal_F_000       624.00
_reflns_d_resolution_high  0.8403
 
loop_
 _symmetry_equiv_pos_as_xyz
 'x, y, z'
 '-x, y+1/2, -z+1/2'
 '-x, -y, -z'
 'x, -y-1/2, z-1/2'
 
_cell_length_a     5.7905
_cell_length_b     9.0294
_cell_length_c    24.9879
_cell_angle_alpha  90.000
_cell_angle_beta   90.822
_cell_angle_gamma  90.000
 
_shelx_F_squared_multiplier     1.000
 
loop_
 _refln_index_h
 _refln_index_k
 _refln_index_l
 _refln_F_squared_calc
 _refln_F_squared_meas
 _refln_F_squared_sigma
 _refln_observed_status
   1   0   0     2882.51     3058.45     90.71 o
   2   0   0      283.10      398.90     20.80 o
   3   0   0     1646.30     1528.81     46.05 o
   4   0   0      100.14      103.78      9.81 o
   5   0   0      299.15      222.97     11.99 o
   6   0   0      104.50       72.23      6.34 o
   1   1   0     1921.79     1937.28     41.22 o
   2   1   0     1505.96     1305.56     31.86 o
   3   1   0      726.48      743.19     18.60 o
   4   1   0      292.73      327.46      7.77 o
   5   1   0       37.59       37.41      3.58 o
   6   1   0        0.45        8.84      2.98 o
   0   2   0     8132.54    12429.94    514.54 o
   1   2   0     1514.12     1617.32     34.57 o
   2   2   0       93.17      141.59      3.61 o
   3   2   0       97.62      268.82     13.00 o
   4   2   0        1.32      122.68      6.52 o
   5   2   0        0.12       48.34      3.71 o
   6   2   0        0.03       -1.31      2.69 o
   1   3   0      129.80       85.68      2.31 o
   2   3   0      312.51      256.73      6.21 o
   3   3   0      229.33      191.38      5.05 o
   4   3   0       13.64       29.45      6.34 o
   5   3   0       68.86       52.82      3.63 o
   6   3   0       40.46       51.70     13.60 o
   0   4   0      113.24       95.68      6.41 o
   1   4   0      103.62      100.52      2.83 o
   2   4   0      512.89      679.92     15.33 o
   3   4   0        4.46       25.66      4.56 o
   4   4   0      290.33      435.95     14.97 o
   5   4   0       63.59       66.43      5.01 o
   6   4   0       54.20       70.39      4.96 o
   1   5   0       86.73      127.88      3.95 o
   2   5   0      162.46      185.16      5.15 o
   3   5   0       67.43       84.42      7.17 o
   4   5   0       14.35       44.32      5.57 o
   5   5   0        1.12       14.43      3.77 o
   6   5   0        0.79        2.95      3.26 o
   0   6   0      349.40      367.76     18.65 o
   1   6   0      214.18      205.01      5.77 o
   2   6   0       13.83       23.44      3.52 o
   3   6   0      525.33      478.06     16.53 o
   4   6   0       77.18       54.90      5.09 o
   5   6   0       26.64       27.69      4.55 o
   1   7   0      193.14      197.74      7.09 o
   2   7   0      182.91      227.30      9.52 o
   3   7   0      538.76      499.22     17.59 o
   4   7   0       87.76       70.57      5.67 o
   5   7   0       21.82       24.18      4.68 o
   0   8   0      698.16      760.54     36.17 o
   1   8   0      186.03      159.11      6.53 o
   2   8   0       33.57       31.49      7.92 o
   3   8   0       35.23       34.31      6.75 o
   4   8   0       37.36       44.74      5.43 o
   1   9   0       23.20       17.84      3.47 o
   2   9   0       18.03       30.14      4.86 o
   3   9   0        2.44       16.40      4.49 o
   0  10   0        0.23       -2.21      5.68 o
   1  10   0       32.23       44.62      4.66 o
   2  10   0       44.71       34.00      5.49 o
  -6   1   1       22.55       20.11      3.49 o
  -5   1   1        9.78       12.39      2.66 o
  -4   1   1       61.31      113.60      4.11 o
  -3   1   1      730.98      704.42     17.66 o
  -2   1   1      358.23      277.63      7.01 o
  -1   1   1      267.63      279.69      8.70 o
   0   1   1      861.29     1241.41     30.52 o
   1   1   1     3540.77     3822.20    119.24 o
   2   1   1      208.76      183.44      6.16 o
   3   1   1      633.21      709.84     15.55 o
   4   1   1       74.78      125.06      7.03 o
   5   1   1        2.14        1.33      1.74 o
   6   1   1       47.65       43.68     12.51 o
  -6   2   1        0.37        2.21      4.08 o
  -5   2   1      276.48      227.83      7.30 o
  -4   2   1      375.14      346.50     11.85 o
  -3   2   1     2309.14     2390.18     59.43 o
  -2   2   1      199.82      246.73     14.81 o
  -1   2   1      547.57      588.30     12.92 o
   0   2   1    15999.21    22133.79    533.74 o
   1   2   1     1477.68     1577.52     33.76 o
   2   2   1      973.32      941.03     20.46 o
   3   2   1       86.25       79.27      2.87 o
   4   2   1      723.56      631.57     16.61 o
   5   2   1       66.41       72.68      3.66 o
   6   2   1        7.13        4.67      2.94 o
  -6   3   1        1.25        8.86      3.34 o
  -5   3   1        7.48       16.72      2.72 o
  -4   3   1       18.14       50.65      3.95 o
  -3   3   1      241.32      353.40      9.96 o
  -2   3   1      224.52      212.33      5.28 o
  -1   3   1      225.62      329.43      7.72 o
   0   3   1      778.18     1266.71     58.64 o
   1   3   1       21.91       41.68      1.46 o
   2   3   1       74.36       67.65      2.30 o
   3   3   1      179.54      184.69      5.47 o
   4   3   1       29.88       27.96      4.42 o
   5   3   1       39.49       60.07      3.67 o
   6   3   1        2.05       12.24      3.48 o
  -6   4   1       37.71       64.51     11.02 o
  -5   4   1       55.24       96.52      5.64 o
  -4   4   1       95.72      151.08      6.85 o
  -3   4   1       45.47       46.07      2.75 o
  -2   4   1      638.87      739.90     16.59 o
  -1   4   1        0.98        0.24      0.92 o
   0   4   1      435.30      578.30     18.49 o
   1   4   1      409.06      527.91     10.77 o
   2   4   1      230.85      255.62      6.40 o
   3   4   1      353.52      373.48     10.60 o
   4   4   1      283.41      364.78     12.92 o
   5   4   1       21.07       33.18      5.33 o
   6   4   1        3.43       16.77      3.71 o
  -6   5   1        0.86        2.87      5.05 o
  -5   5   1        0.91        0.98      3.02 o
  -4   5   1      192.82      171.77     12.55 o
  -3   5   1      336.07      312.92      9.39 o
  -2   5   1      328.96      294.92      9.59 o
  -1   5   1      220.02      223.99      5.99 o
   0   5   1      571.44      706.97     22.68 o
   1   5   1      777.85      842.10     16.88 o
   2   5   1       20.41       38.80      2.15 o
   3   5   1      474.44      448.31     14.90 o
   4   5   1       20.13       30.73      3.95 o
   5   5   1      115.15       99.50      5.97 o
   6   5   1       33.25       38.02      4.31 o
  -5   6   1       47.56       57.00      5.71 o
  -4   6   1        6.64        4.45      3.20 o
  -3   6   1       31.41       24.50      5.05 o
  -2   6   1      526.80      483.60     16.60 o
  -1   6   1      603.36      618.60     14.49 o
   0   6   1      858.53     1013.75     32.04 o
   1   6   1       35.74       49.36      3.46 o
   2   6   1      122.39      111.15      4.58 o
   3   6   1      641.65      599.66     30.61 o
   4   6   1      123.89      109.67     10.51 o
   5   6   1        0.78        8.76      3.80 o
  -5   7   1        7.72       13.66      4.30 o
  -4   7   1       41.66       66.64      8.80 o
  -3   7   1       89.53       88.74      5.71 o
  -2   7   1       38.43       34.89      5.66 o
  -1   7   1       39.91       45.38      3.65 o
   0   7   1       43.90      101.29      5.86 o
   1   7   1        5.10       13.39      2.55 o
   2   7   1       47.10       69.70      4.88 o
   3   7   1       99.85      161.48     24.66 o
   4   7   1       23.54       31.70      4.63 o
   5   7   1        0.00        6.38      3.82 o
  -4   8   1        1.38        3.12      3.62 o
  -3   8   1       38.11       21.55      4.42 o
  -2   8   1       84.34       78.75      5.98 o
  -1   8   1      265.89      305.14     10.03 o
   0   8   1      384.92      438.04     16.13 o
   1   8   1       82.05       79.59      5.53 o
   2   8   1      110.37      101.15     12.74 o
   3   8   1       26.98       43.34      5.10 o
   4   8   1       41.42       42.89      5.38 o
  -3   9   1      223.68      171.48      9.94 o
  -2   9   1      127.34      116.60      7.14 o
  -1   9   1       39.90       47.91      4.40 o
   0   9   1      100.73       90.68      6.65 o
   1   9   1      121.70      113.08      5.70 o
   2   9   1       58.01       58.94     11.79 o
   3   9   1        8.61       10.02      4.17 o
  -2  10   1        0.01        1.72      4.02 o
  -1  10   1       49.37       60.67      5.14 o
   0  10   1       49.62       46.27      5.56 o
   1  10   1       16.27       17.61      3.60 o
   2  10   1        3.99        7.38      4.73 o
  -6   0   2       13.30       19.45      4.70 o
  -5   0   2      190.04      193.39     10.79 o
  -4   0   2      213.39      170.67      6.40 o
  -3   0   2     7182.10     7926.07    234.88 o
  -2   0   2     5510.64     5297.10    219.75 o
   0   0   2     1095.69      777.85     33.23 o
   1   0   2     6630.61     5772.50    171.34 o
   2   0   2      121.54       89.20      3.36 o
   3   0   2      477.37      414.68     13.25 o
   4   0   2      401.24      309.58     10.47 o
   5   0   2       19.06       28.60      4.31 o
   6   0   2       81.78       65.40      6.17 o
  -6   1   2        0.45        3.79      2.76 o
  -5   1   2       14.20       11.40      4.61 o
  -4   1   2       89.80       67.06      3.09 o
  -3   1   2      200.21      190.42      5.37 o
  -2   1   2      126.17      122.22      5.47 o
  -1   1   2        0.44        0.37      0.88 o
   0   1   2      146.36      168.93      7.75 o
   1   1   2    21946.22    22053.73    544.18 o
   2   1   2      510.01      509.06     11.14 o
   4   1   2       28.12       54.51      2.65 o
   5   1   2        1.20        4.36      1.82 o
   6   1   2       15.78       18.97      3.32 o
  -6   2   2        5.18        4.04      3.56 o
  -5   2   2       51.37      115.28      9.55 o
  -3   2   2       84.23      188.28     11.15 o
  -2   2   2      434.82      407.47     10.80 o
  -1   2   2        3.80       19.40      1.20 o
   0   2   2     7254.76     9791.40    235.79 o
   1   2   2     3292.19     3531.71     91.23 o
   2   2   2       52.75       98.11     10.10 o
   3   2   2        0.24       10.59      1.42 o
   4   2   2      102.71      215.66     14.67 o
   5   2   2        2.59       11.31      2.25 o
   6   2   2        1.41        5.29      2.94 o
  -6   3   2        0.83        0.63      3.15 o
  -5   3   2        6.44        9.84      3.00 o
  -4   3   2      224.46      171.78      9.92 o
  -3   3   2      999.21     1146.32     29.28 o
  -2   3   2       11.95        1.90      1.00 o
  -1   3   2     1638.24     2521.20     62.25 o
   0   3   2     2358.45     2943.28     71.59 o
   1   3   2      147.80      122.18      2.94 o
   2   3   2        1.13        2.31      1.86 o
   3   3   2       20.74       35.54      2.06 o
   4   3   2        9.11       16.28      2.35 o
   5   3   2       73.60      107.96      4.77 o
   6   3   2       36.86       47.70      7.61 o
  -6   4   2       64.59       76.24      6.22 o
  -5   4   2      200.04      216.38      9.09 o
  -4   4   2      132.73      110.90      4.76 o
  -3   4   2        1.86        0.94      1.44 o
  -2   4   2      318.48      310.47      8.85 o
  -1   4   2     1782.08     2040.77     43.66 o
   0   4   2      154.83      240.15      7.10 o
   1   4   2       21.71        5.97      0.95 o
   2   4   2      191.29      168.18      4.58 o
   3   4   2     1324.28     1317.96     32.85 o
   4   4   2     1110.11      859.67     27.28 o
   5   4   2       15.94       22.67      3.23 o
   6   4   2        2.53        6.44      3.07 o
  -6   5   2        8.43        6.97      3.40 o
  -5   5   2        5.69       10.46      3.59 o
  -4   5   2        6.98      105.09     11.78 o
  -3   5   2        0.74        4.25      2.61 o
  -2   5   2       38.02       53.08      2.78 o
  -1   5   2       33.03       23.49      1.88 o
   0   5   2      253.57      308.46     11.09 o
   1   5   2      395.94      451.62      9.54 o
   2   5   2        8.73       11.69      1.48 o
   3   5   2      503.49      463.66     31.40 o
   4   5   2       85.63      171.00      8.36 o
   5   5   2        9.68       82.75      8.66 o
   6   5   2        1.25        4.51      3.20 o
  -5   6   2       14.72       20.14      8.85 o
  -4   6   2       30.50       37.46      4.55 o
  -3   6   2       15.20       12.72      3.15 o
  -2   6   2      542.11      523.60     14.55 o
  -1   6   2       92.27      105.24      3.82 o
   0   6   2       23.48       10.83      2.50 o
   1   6   2       50.07       36.83      2.95 o
   2   6   2       12.89       22.35      2.51 o
   3   6   2      134.56      178.16     18.65 o
   4   6   2        8.32       64.80      6.90 o
   5   6   2        0.33       -0.18      3.52 o
  -5   7   2       14.63       16.33      4.35 o
  -4   7   2      293.94      247.00     13.76 o
  -3   7   2        5.26        7.74      3.25 o
  -2   7   2      203.09      160.80      7.56 o
  -1   7   2        2.05        3.88      2.18 o
   0   7   2     1088.37     1368.51     42.85 o
   1   7   2     1333.75     1577.19     39.72 o
   2   7   2        6.19        5.85      2.81 o
   3   7   2      204.67      164.25      7.86 o
   4   7   2       84.40       76.64      5.44 o
   5   7   2       67.56       82.26     10.23 o
  -4   8   2        1.67       -0.30      7.04 o
  -3   8   2       83.15       66.40      8.69 o
  -2   8   2      162.21      202.34     13.84 o
  -1   8   2      306.65      396.17     13.43 o
   0   8   2       39.18       60.53      5.58 o
   1   8   2       56.94       52.68      4.21 o
   2   8   2       18.67       31.38      4.48 o
   3   8   2      122.18      112.46     16.45 o
   4   8   2       79.15       87.12      6.99 o
  -3   9   2       15.28       13.83      4.21 o
  -2   9   2        0.47        6.29      3.86 o
  -1   9   2        2.21        2.63      2.84 o
   0   9   2        0.92        9.22      5.26 o
   1   9   2        0.05        0.67      2.58 o
   2   9   2        2.46        2.84      3.43 o
   3   9   2        0.18        1.26      3.66 o
  -2  10   2        0.24        4.98      4.19 o
  -1  10   2      103.97       98.24      6.32 o
   0  10   2       12.05        3.58      3.89 o
   1  10   2        4.77        2.43      2.98 o
   2  10   2       40.91       53.88      8.36 o
  -6   1   3       12.35       30.20      3.90 o
  -5   1   3        1.14        8.78      2.51 o
  -4   1   3       76.70       93.24      4.43 o
  -3   1   3       24.86       21.55      1.88 o
  -2   1   3      258.21      246.21      6.78 o
  -1   1   3     4018.14     4210.93     98.69 o
   0   1   3     1433.57     1718.04     48.79 o
   1   1   3     9742.37     9912.79    238.70 o
   2   1   3     3644.97     3714.44     77.97 o
   3   1   3       92.38       81.79      2.59 o
   4   1   3      259.60      271.46      6.69 o
   5   1   3       33.36       49.34      3.58 o
   6   1   3       26.32       36.81      4.61 o
  -6   2   3       43.14       38.63      8.94 o
  -5   2   3      185.04      164.42     11.88 o
  -4   2   3        0.17       -1.19      1.64 o
  -3   2   3     1235.88     1240.45     31.45 o
  -2   2   3      263.87      238.52      6.70 o
  -1   2   3      851.49      895.75     23.02 o
   0   2   3      790.66      962.02     23.73 o
   1   2   3     3658.88     4010.64     96.86 o
   2   2   3      884.40      832.64     20.67 o
   3   2   3      343.76      274.19      6.63 o
   4   2   3      549.68      575.18     15.78 o
   5   2   3        7.50       11.45      2.36 o
   6   2   3       17.73       24.60      3.83 o
  -6   3   3        4.00        7.78      3.38 o
  -5   3   3       28.55       61.18      4.86 o
  -4   3   3       98.50      126.30      4.95 o
  -3   3   3      176.93      174.57     15.64 o
  -2   3   3       18.76       32.33      2.04 o
  -1   3   3      119.05      128.65      8.23 o
   0   3   3     1375.49     1699.17     41.74 o
   1   3   3      325.73      299.13      6.99 o
   2   3   3      810.20      795.00     19.97 o
   3   3   3        0.77       11.29      2.14 o
   6   3   3        4.42       14.85      2.96 o
  -6   4   3        7.81       25.04      4.41 o
  -5   4   3       20.09       40.68      4.45 o
  -4   4   3       51.38       54.53      3.48 o
  -3   4   3        2.55        4.14      1.56 o
  -2   4   3        5.20        2.98      1.23 o
  -1   4   3       17.64       17.78      1.53 o
   0   4   3      327.71      414.19     11.24 o
   1   4   3       30.39       30.04      2.26 o
   2   4   3        2.99        3.49      1.34 o
   3   4   3      160.66      192.07      8.74 o
   5   4   3        1.79        2.66      2.51 o
   6   4   3        8.01       11.59      3.98 o
  -6   5   3        0.07       -3.13      3.60 o
  -5   5   3       61.35       59.19      8.64 o
  -4   5   3      590.16      554.27     27.30 o
  -3   5   3       27.92       21.00      2.48 o
  -2   5   3      103.89      104.26      4.08 o
  -1   5   3      708.74      937.27     21.09 o
   0   5   3     2566.03     3187.00     95.02 o
   1   5   3      151.31      173.39      4.98 o
   2   5   3      295.71      308.43      8.90 o
   3   5   3        9.08       24.08      4.84 o
   4   5   3      853.29      817.80     26.40 o
   5   5   3      291.64      263.32      8.87 o
   6   5   3        0.32       -0.80      2.97 o
  -5   6   3       37.13       41.48      7.08 o
  -4   6   3       68.73       78.14      5.96 o
  -3   6   3        1.88        7.67      2.66 o
  -2   6   3       34.65       65.44      3.45 o
  -1   6   3      434.56      478.38     11.61 o
   0   6   3       18.82       24.54      4.07 o
   1   6   3      556.76      570.00     13.43 o
   2   6   3       43.47       40.49      4.74 o
   3   6   3      245.73      255.12     10.07 o
   4   6   3      307.88      269.69     10.79 o
   5   6   3        0.15        2.67      2.93 o
  -5   7   3        0.04        6.54      3.83 o
  -4   7   3        0.36       30.00      6.52 o
  -3   7   3        0.00       11.65      3.43 o
  -2   7   3        4.32        7.96      3.01 o
  -1   7   3       12.00       42.37      4.20 o
   0   7   3       32.86       49.17      4.73 o
   1   7   3        4.10       23.83      2.94 o
   2   7   3        6.54        2.37      2.21 o
   3   7   3       16.95       42.84      4.70 o
   4   7   3       29.10       40.71      5.15 o
   5   7   3        1.03       11.77      4.03 o
  -4   8   3       34.67       27.14      5.26 o
  -3   8   3      200.52      152.23      8.03 o
  -2   8   3      723.26      623.56     21.57 o
  -1   8   3      412.86      397.38     12.27 o
   0   8   3       84.87       61.33      5.60 o
   1   8   3       10.60       13.67      2.91 o
   2   8   3        0.06        4.14      3.13 o
   3   8   3       20.00       34.77      4.68 o
   4   8   3        1.18        5.56      3.79 o
  -3   9   3        6.57       11.45      4.30 o
  -2   9   3        0.04        3.22      3.63 o
  -1   9   3        0.44        6.29      2.91 o
   0   9   3      537.14      541.24     27.48 o
   1   9   3      114.03      128.55      6.03 o
   2   9   3       32.04       36.42      4.98 o
   3   9   3        0.70       -1.20      3.64 o
  -2  10   3       73.39       78.32      7.22 o
  -1  10   3       92.54      100.17      5.89 o
   0  10   3        2.03       -0.12      3.66 o
   1  10   3       11.88        8.59      3.24 o
   2  10   3       23.64       36.78      6.31 o
  -6   0   4        2.66        3.08      3.86 o
  -5   0   4       59.72       45.63      4.80 o
  -4   0   4      158.04      211.97     11.18 o
  -3   0   4      218.91      166.93      8.62 o
  -2   0   4      449.32      433.58     14.10 o
  -1   0   4      109.09       67.83      2.48 o
   0   0   4      391.03      327.98     11.51 o
   1   0   4      252.76      247.86      9.48 o
   2   0   4      125.45       55.84      2.46 o
   3   0   4       71.29       51.23      2.75 o
   4   0   4       66.31       87.36      4.00 o
   5   0   4       72.52       57.34      3.62 o
   6   0   4        1.47       -4.77      3.57 o
  -6   1   4      137.82      123.60      6.23 o
  -5   1   4       62.20       47.17      3.71 o
  -4   1   4      125.48      122.84      5.30 o
  -3   1   4        0.78        2.01      1.19 o
  -2   1   4       62.31       67.16      2.49 o
  -1   1   4     5885.78     5663.74    108.08 o
   0   1   4     1068.42     1232.56     26.46 o
   1   1   4      522.63      471.22     10.20 o
   2   1   4     1398.96     1613.13     34.19 o
   3   1   4        8.94        3.28      0.92 o
   4   1   4      176.74      259.80      6.45 o
   5   1   4       46.46       49.67      3.18 o
   6   1   4        8.39       15.75      3.23 o
  -6   2   4        2.67        6.55      3.63 o
  -5   2   4       13.79       17.05      2.91 o
  -4   2   4        4.64       14.88      3.94 o
  -3   2   4      231.14      277.35     14.67 o
  -2   2   4      412.06      323.30      9.90 o
  -1   2   4      806.80      829.53     20.29 o
   0   2   4     1255.08     1397.47     34.23 o
   1   2   4     3289.17     3518.81     85.10 o
   2   2   4      336.27      359.61      8.23 o
   3   2   4       66.41       83.68      3.11 o
   4   2   4       26.70       95.00     10.17 o
   5   2   4       23.78       41.33      3.22 o
   6   2   4        2.61        9.66      3.05 o
  -6   3   4        4.45       13.33      4.56 o
  -5   3   4      168.05      151.43      6.96 o
  -4   3   4      241.92      275.43     11.86 o
  -3   3   4      148.72       94.03      3.77 o
  -2   3   4        0.03        3.79      1.12 o
  -1   3   4     1038.15      912.21     20.09 o
   0   3   4     2565.24     2993.66     72.81 o
   1   3   4      361.87      534.95     11.86 o
   2   3   4      377.17      362.92      9.72 o
   3   3   4     1298.07     1249.43     27.10 o
   4   3   4     1872.85     1785.69     44.48 o
   5   3   4      427.38      321.55      9.79 o
   6   3   4        4.59        9.03      2.89 o
  -6   4   4       51.95       45.95     10.95 o
  -5   4   4       62.59       58.19      9.43 o
  -4   4   4       58.43       56.77      5.87 o
  -3   4   4       74.01       68.02      3.28 o
  -2   4   4      279.07      268.10      7.90 o
  -1   4   4      145.98       85.78      2.94 o
   0   4   4     1058.41     1390.03     34.66 o
   1   4   4     4994.60     5419.86    114.06 o
   2   4   4     1433.13     1519.95     37.65 o
   3   4   4      226.11      161.54      5.23 o
   4   4   4      125.30      148.33      5.69 o
   5   4   4        0.24        4.37      2.51 o
   6   4   4       19.90       28.38      3.96 o
  -6   5   4        2.20       -1.16      3.59 o
  -5   5   4        2.78       16.27      3.76 o
  -4   5   4       49.48      132.71      7.08 o
  -3   5   4       10.73       20.94      2.55 o
  -2   5   4       20.86        9.65      1.79 o
  -1   5   4        2.00        9.16      1.45 o
   0   5   4      844.98     1114.51     28.38 o
   1   5   4       93.64      147.47      4.47 o
   2   5   4      109.86       92.53      3.86 o
   3   5   4       54.73       49.71      4.10 o
   4   5   4      252.62      373.53     13.47 o
   5   5   4       74.68       97.08      9.84 o
   6   5   4        1.41        1.85      3.80 o
  -5   6   4        7.64       14.39      5.03 o
  -4   6   4       28.05       28.63      4.25 o
  -3   6   4      186.37      198.88      6.94 o
  -2   6   4      322.70      310.68      9.44 o
  -1   6   4      261.66      263.09      7.15 o
   0   6   4        5.43       19.91      3.05 o
   1   6   4       10.00       18.57      4.84 o
   2   6   4       10.20       13.66      2.23 o
   3   6   4       59.75       72.03      4.83 o
   4   6   4       54.82       77.19      8.46 o
   5   6   4        6.36       13.24      3.35 o
  -5   7   4       32.43       33.29      9.52 o
  -4   7   4      204.35      167.38     11.62 o
  -3   7   4      530.53      459.28     16.50 o
  -2   7   4       20.88       13.56      3.29 o
  -1   7   4      686.65      630.35     15.13 o
   0   7   4     1255.07     1337.16     43.69 o
   1   7   4      717.53      638.79     17.52 o
   2   7   4       64.77       74.92      4.20 o
   3   7   4      240.87      194.42      8.72 o
   4   7   4       73.14       71.34      5.30 o
   5   7   4       28.12       40.57      4.43 o
  -4   8   4       25.14       32.23      4.99 o
  -3   8   4       95.91      117.42      7.07 o
  -2   8   4        0.94       14.95      7.80 o
  -1   8   4       92.22       92.38      6.02 o
   0   8   4        0.34        0.01      2.85 o
   1   8   4      235.20      204.09      8.95 o
   2   8   4        9.49       26.16      4.33 o
   3   8   4       42.49       50.11      5.19 o
   4   8   4        8.66        8.87      4.02 o
  -3   9   4        0.91        4.80      3.84 o
  -2   9   4        2.56        4.68      3.87 o
  -1   9   4        0.00        3.53      2.84 o
   0   9   4       26.33       45.28      7.43 o
   1   9   4       11.00       27.83      3.64 o
   2   9   4        8.40       11.68      4.01 o
   3   9   4        0.69        7.48      4.19 o
  -2  10   4      102.99       97.66      7.92 o
  -1  10   4       83.87       88.97      6.14 o
   0  10   4        0.93       -3.11      4.21 o
   1  10   4       38.11       46.13      4.51 o
   2  10   4       18.04       20.36      4.58 o
  -6   1   5       98.83       87.89      6.17 o
  -5   1   5       47.68       47.00      3.90 o
  -4   1   5        2.10        7.28      1.96 o
  -3   1   5      136.44      128.68      4.36 o
  -2   1   5      515.31      479.92     13.28 o
  -1   1   5    19799.44    18752.81    357.30 o
   0   1   5      148.86      114.79      2.55 o
   1   1   5       80.07      100.58      4.32 o
   2   1   5     1386.02     1250.12     26.62 o
   3   1   5      264.17      265.65      6.34 o
   4   1   5      642.69      622.27     14.00 o
   5   1   5        0.01        0.38      1.79 o
   6   1   5        4.00        6.48      2.98 o
  -6   2   5       10.26        5.25      3.11 o
  -5   2   5        0.48        3.70      3.82 o
  -4   2   5      366.78      343.91     19.40 o
  -3   2   5       45.72       48.85      3.13 o
  -2   2   5       81.90       88.09      5.22 o
  -1   2   5     1366.87     1553.02     33.46 o
   0   2   5      154.13      177.29      5.45 o
   1   2   5     5458.88     5475.47    114.81 o
   2   2   5        2.87        1.19      0.78 o
   3   2   5      361.27      446.61     10.20 o
   4   2   5       55.80       65.88      2.76 o
   5   2   5      165.23      176.47      6.14 o
   6   2   5       22.17       25.64      3.73 o
  -6   3   5       26.20       37.92      4.68 o
  -5   3   5      110.73      136.18      6.62 o
  -4   3   5       45.78       48.07      4.54 o
  -3   3   5       59.62       80.99      3.49 o
  -2   3   5       32.23       29.77      2.03 o
  -1   3   5      324.07      218.02      5.53 o
   0   3   5        0.36        3.34      1.02 o
   1   3   5     1297.09     1584.43     38.97 o
   2   3   5       53.07       39.95      2.07 o
   3   3   5      791.46      774.62     17.18 o
   4   3   5      656.82      664.00     40.97 o
   5   3   5      117.10      145.80      5.68 o
   6   3   5        6.76       11.60      3.58 o
  -6   4   5        2.39        4.12      3.64 o
  -5   4   5        0.00        3.78      3.17 o
  -4   4   5        3.37       14.40      3.58 o
  -3   4   5      161.02      151.66      6.01 o
  -2   4   5      532.99      534.02     14.43 o
  -1   4   5       20.33       36.96      2.74 o
   0   4   5       49.85       43.27      3.27 o
   1   4   5      412.56      364.04     10.03 o
   2   4   5       18.87       17.60      1.87 o
   3   4   5       12.81       25.45      3.12 o
   4   4   5      115.68      131.15      5.28 o
   5   4   5       72.07      101.59      4.85 o
   6   4   5        8.17       22.79      3.41 o
  -6   5   5       11.50       10.83      4.27 o
  -5   5   5      141.49      142.49      9.15 o
  -4   5   5      319.61      302.90     14.36 o
  -3   5   5      197.01      185.82      6.42 o
  -2   5   5        3.59        2.52      1.48 o
  -1   5   5        1.99        2.08      1.18 o
   0   5   5      580.50      637.34     16.91 o
   1   5   5      376.43      483.39     16.37 o
   2   5   5      240.40      278.32      8.22 o
   3   5   5       59.65       74.38      3.53 o
   4   5   5      324.46      303.77      9.57 o
   5   5   5      107.05       93.36      4.89 o
  -5   6   5        6.19       10.17      3.86 o
  -4   6   5       82.88       83.40      4.79 o
  -3   6   5      266.54      280.19      8.94 o
  -2   6   5       21.44       26.92      2.70 o
  -1   6   5       29.24       37.08      2.62 o
   0   6   5      150.44      203.53      6.95 o
   1   6   5     1290.47     1374.55     30.02 o
   2   6   5      545.37      561.80     15.32 o
   3   6   5       12.89       11.38      3.16 o
   4   6   5        2.00        4.21      3.22 o
   5   6   5       26.69       32.17      4.00 o
  -5   7   5        4.49        7.30      4.28 o
  -4   7   5        3.78        9.48      3.73 o
  -3   7   5        8.29       25.62      6.41 o
  -2   7   5        6.27       16.14      5.43 o
  -1   7   5       20.00       52.17      3.19 o
   0   7   5       49.63       64.60      5.37 o
   1   7   5       15.13       22.88      2.54 o
   2   7   5       21.05       23.45      2.89 o
   3   7   5       35.72       31.16      4.30 o
   4   7   5        8.74       21.34      4.21 o
   5   7   5       10.25       19.10      4.69 o
  -4   8   5       59.68       50.11      5.87 o
  -3   8   5       47.66       54.07      5.66 o
  -2   8   5       51.81       39.83      4.91 o
  -1   8   5       16.01       13.27      3.17 o
   0   8   5       56.80       40.46      4.79 o
   1   8   5       29.31       54.40      6.42 o
   2   8   5      170.41      153.60      6.28 o
   3   8   5       18.94       24.28      8.92 o
   4   8   5       15.25       15.06      4.36 o
  -3   9   5       30.60       29.68      5.13 o
  -2   9   5      186.22      143.46      8.07 o
  -1   9   5      215.95      237.54      8.92 o
   0   9   5      504.73      480.03     17.87 o
   1   9   5        4.14        1.33      2.53 o
   2   9   5        0.12        0.73      3.43 o
   3   9   5       49.67       63.38      6.39 o
  -2  10   5        4.10       16.74      4.88 o
  -1  10   5        2.21        4.31      3.22 o
   0  10   5        1.30        2.63      3.80 o
   1  10   5       33.23       31.97      4.10 o
   2  10   5       10.76       18.60      4.69 o
  -6   0   6        0.07        4.24      4.03 o
  -5   0   6      128.82      123.93      8.10 o
  -4   0   6      864.09      738.21     32.91 o
  -3   0   6      481.73      440.59     14.88 o
  -2   0   6     1031.65     1073.16     33.46 o
  -1   0   6    15427.23    15142.70    372.87 o
   0   0   6     5156.03     4902.57    145.42 o
   1   0   6     6096.34     4929.11    145.90 o
   2   0   6       97.53       82.92      3.27 o
   3   0   6      845.41     1044.98     31.86 o
   4   0   6        1.85        1.72      1.61 o
   5   0   6      423.44      371.71     12.80 o
   6   0   6        2.95        1.75      3.96 o
  -6   1   6       10.86       18.14      3.34 o
  -5   1   6       27.46       33.24      3.49 o
  -4   1   6      129.51      108.14      4.29 o
  -3   1   6       93.91      121.43      4.19 o
  -2   1   6       59.29       27.88      1.48 o
  -1   1   6    13488.45    13702.76    238.18 o
   0   1   6      764.47      694.46     13.43 o
   1   1   6        5.19        3.66      0.52 o
   2   1   6      456.19      316.96      7.20 o
   3   1   6      164.25      192.72      4.87 o
   4   1   6      680.60      629.74     14.18 o
   5   1   6        4.67       10.99      2.21 o
   6   1   6       16.22       13.26      3.22 o
  -6   2   6        0.18        3.74      2.89 o
  -5   2   6       26.96       37.50      3.86 o
  -3   2   6      169.53      174.55      5.67 o
  -2   2   6      217.69      212.40      8.01 o
  -1   2   6      854.36      643.82     12.68 o
   0   2   6     1880.77     2287.16     49.27 o
   1   2   6      208.11      257.91      6.03 o
   2   2   6       79.36       80.33      2.48 o
   3   2   6       18.48       29.03      2.86 o
   4   2   6        0.05        7.77      3.15 o
   5   2   6      119.16      192.12      7.61 o
   6   2   6        0.49        6.50      3.10 o
  -6   3   6       98.38       70.80      5.50 o
  -5   3   6      371.12      345.43     12.72 o
  -4   3   6        3.75        0.89      1.85 o
  -3   3   6       98.59      114.03      4.30 o
  -2   3   6       64.75      140.83      4.64 o
  -1   3   6      178.44      114.38      2.95 o
   0   3   6       52.73       85.85      3.14 o
   1   3   6     7798.40     9500.89    199.05 o
   2   3   6     1443.80     1240.55     26.73 o
   3   3   6     1177.72     1225.39     26.62 o
   4   3   6       95.90      110.31      3.77 o
   5   3   6        1.47        7.33      2.52 o
   6   3   6        6.75        3.41      2.72 o
  -6   4   6        5.16       11.26      3.86 o
  -5   4   6        9.87        6.90      2.92 o
  -4   4   6      389.04      320.70     16.64 o
  -3   4   6      209.03      208.84      6.75 o
  -2   4   6        0.34        2.87      1.37 o
  -1   4   6      107.75       59.70      2.21 o
   0   4   6       18.52       11.67      1.97 o
   1   4   6      490.15      580.23     13.06 o
   2   4   6       32.62       14.28      1.73 o
   3   4   6       20.34       38.59      2.38 o
   4   4   6      582.65      503.22     14.01 o
   5   4   6      264.86      255.30      8.42 o
   6   4   6       84.10       86.76      5.04 o
  -5   5   6       22.87       44.22      4.53 o
  -4   5   6        1.00        2.80      3.42 o
  -3   5   6       36.62       38.23      3.11 o
  -2   5   6        4.43        2.30      1.51 o
  -1   5   6      162.44      166.36      4.94 o
   0   5   6       93.35       94.26      5.83 o
   1   5   6      506.09      703.63     15.89 o
   2   5   6      459.36      398.84     17.21 o
   3   5   6      156.68      200.44      6.47 o
   4   5   6        0.46       11.88      2.79 o
   5   5   6        9.81       21.20      6.23 o
  -5   6   6       48.70       40.73      5.31 o
  -4   6   6       35.98       45.12      4.02 o
  -3   6   6       22.44       21.74      2.80 o
  -2   6   6       42.44       38.21      3.17 o
  -1   6   6        8.00        8.89      1.73 o
   0   6   6      364.29      392.67     16.73 o
   1   6   6       21.69       42.79      4.17 o
   2   6   6      326.60      308.74     10.25 o
   3   6   6        0.45       -3.59      2.58 o
   4   6   6       11.58       25.58      3.37 o
   5   6   6        0.34        8.69      4.59 o
  -5   7   6        1.40        5.49      4.40 o
  -4   7   6       19.56       18.04      4.82 o
  -3   7   6      563.19      422.54     15.52 o
  -2   7   6      341.75      315.74      9.95 o
  -1   7   6      838.72      762.32     17.99 o
   0   7   6      435.46      381.97     14.10 o
   1   7   6      129.00      158.11      5.31 o
   2   7   6       96.73       84.57      4.37 o
   3   7   6        0.67        2.60      2.96 o
   4   7   6       54.33       52.07      4.35 o
   5   7   6        3.26       11.67      6.34 o
  -4   8   6       29.31       33.03      5.23 o
  -3   8   6      103.43       87.72      6.33 o
  -2   8   6        5.91       12.17      3.71 o
  -1   8   6        1.07        2.46      2.55 o
   0   8   6       80.76       94.35      8.31 o
   1   8   6      137.54      168.99      6.75 o
   2   8   6       76.05       89.23      4.76 o
   3   8   6        0.84       -0.91      6.50 o
   4   8   6       43.61       54.99      8.80 o
  -3   9   6       16.63       11.01      4.77 o
  -2   9   6       21.25       40.97      8.66 o
  -1   9   6       19.38       24.55      3.78 o
   0   9   6       44.30       40.40      6.90 o
   1   9   6        0.18       -0.09      2.53 o
   2   9   6       10.51        7.41      3.74 o
   3   9   6        1.96        5.71      6.27 o
  -2  10   6       12.43       11.79      7.18 o
  -1  10   6       31.48       25.69      4.25 o
   0  10   6       51.03       56.36      6.44 o
   1  10   6      123.44      111.98      7.75 o
   2  10   6        1.16       -4.42      5.85 o
  -6   1   7       25.41       26.60      3.98 o
  -5   1   7        7.44        5.58      2.38 o
  -4   1   7      176.29      168.18      7.10 o
  -3   1   7      327.13      280.62      8.53 o
  -2   1   7      378.27      311.04      6.65 o
  -1   1   7     2859.08     2987.98     52.22 o
   0   1   7        8.18       13.10      0.78 o
   1   1   7      466.81      457.66     11.67 o
   2   1   7      263.32      189.96      4.61 o
   3   1   7      331.88      289.22      6.88 o
   4   1   7        2.24        5.96      1.84 o
   5   1   7       77.14      121.16      4.08 o
   6   1   7       13.18       25.18      3.81 o
  -6   2   7        9.33       11.12      3.21 o
  -5   2   7      199.46      156.62      9.59 o
  -4   2   7     1241.42     1230.62     38.76 o
  -3   2   7        0.50        6.43      1.56 o
  -2   2   7      879.85      911.38     23.26 o
  -1   2   7      762.29      734.83     13.27 o
   0   2   7     4153.99     4250.78    105.70 o
   1   2   7        0.33        0.31      0.54 o
   2   2   7      636.73      647.33     14.23 o
   3   2   7      126.24      110.02      3.30 o
   4   2   7      562.92      521.04     12.05 o
   5   2   7      670.69      553.88     15.12 o
   6   2   7       67.04       70.66      4.04 o
  -6   3   7        0.90        4.44      3.17 o
  -5   3   7       31.83       57.41      8.63 o
  -4   3   7       10.96       11.70      2.27 o
  -3   3   7       74.31       66.75      3.92 o
  -2   3   7        9.19        4.10      1.22 o
  -1   3   7      327.28      332.10      7.03 o
   0   3   7        0.05        2.40      0.85 o
   1   3   7      650.43      686.70     15.21 o
   2   3   7      204.98      203.09      6.06 o
   3   3   7      112.06      131.17      6.12 o
   4   3   7        3.50       13.70      1.82 o
   5   3   7       34.64       54.03      3.96 o
   6   3   7        0.19       -2.65      3.21 o
  -6   4   7        0.06        0.87      3.32 o
  -5   4   7       15.61       19.23      3.54 o
  -4   4   7       55.41       92.39      6.84 o
  -3   4   7       35.46       49.42      3.07 o
  -2   4   7      166.29      175.92      8.62 o
  -1   4   7      360.51      370.92      8.00 o
   0   4   7       16.29       14.39      1.77 o
   1   4   7        6.52       18.05      1.50 o
   2   4   7       89.03       67.85      2.74 o
   3   4   7        2.49        3.92      1.47 o
   4   4   7       33.59      119.20      8.05 o
   5   4   7        0.06        8.31      2.75 o
   6   4   7       11.61       26.01      4.51 o
  -5   5   7       33.62       33.38      3.93 o
  -4   5   7        1.49       -0.19      2.13 o
  -3   5   7      131.11      127.03      5.05 o
  -2   5   7      206.48      205.62      6.72 o
  -1   5   7      184.63      177.62      4.71 o
   0   5   7        1.27        2.31      1.66 o
   1   5   7      766.68      838.82     18.68 o
   2   5   7     1397.01     1227.85     32.18 o
   3   5   7      553.47      417.12     10.22 o
   4   5   7       88.64       79.58      5.08 o
   5   5   7        4.33        0.06      6.31 o
  -5   6   7       79.99       80.25      6.70 o
  -4   6   7       22.25       30.83      3.59 o
  -3   6   7       46.65       44.35      3.52 o
  -2   6   7      205.31      200.68      6.89 o
  -1   6   7      516.71      583.99     14.02 o
   0   6   7     1081.77     1040.54     26.95 o
   1   6   7        1.27        0.26      1.34 o
   2   6   7      436.78      415.09     11.82 o
   3   6   7        4.19        3.89      2.57 o
   4   6   7       87.83       97.65      5.09 o
   5   6   7       18.81       32.69     12.62 o
  -4   7   7        0.03       -3.03      3.32 o
  -3   7   7       22.13       29.47      6.10 o
  -2   7   7        3.24       11.27      2.43 o
  -1   7   7       20.69       14.92      2.26 o
   0   7   7       52.20       44.46      5.50 o
   1   7   7        3.19        9.86      2.06 o
   2   7   7      122.07      108.21      4.92 o
   3   7   7       48.85       53.56      9.57 o
   4   7   7        0.52        4.06      5.10 o
  -4   8   7        2.58        7.57      3.99 o
  -3   8   7        3.11        6.23      4.07 o
  -2   8   7       21.57       16.20      3.93 o
  -1   8   7      158.65      132.29      6.03 o
   0   8   7      470.19      455.20     23.06 o
   1   8   7      118.50      120.23      4.79 o
   2   8   7      230.75      204.18     10.25 o
   3   8   7        3.88       14.37      5.92 o
   4   8   7       25.36       42.90      5.69 o
  -3   9   7       84.20       90.13      7.45 o
  -2   9   7      162.55      143.47     16.33 o
  -1   9   7      106.45       96.99      5.52 o
   0   9   7       14.77        7.32      3.00 o
   1   9   7       23.77       25.62      3.67 o
   2   9   7       30.22       38.31      5.07 o
   3   9   7       53.91       61.96      9.71 o
  -1  10   7        8.15       14.93      3.81 o
   0  10   7       43.27       41.08      6.92 o
   1  10   7       38.86       47.11      4.61 o
  -6   0   8       15.96       13.07      4.42 o
  -5   0   8      162.06      111.07      7.75 o
  -4   0   8      699.23      724.38     24.09 o
  -3   0   8      503.86      475.56     25.53 o
  -2   0   8     1286.22     1263.56     31.87 o
  -1   0   8     2454.17     2620.28     64.90 o
   0   0   8    38904.93    35047.66   1483.93 o
   1   0   8      342.73      413.88     18.51 o
   2   0   8        8.09       21.11      1.62 o
   3   0   8        8.33        7.36      3.22 o
   4   0   8        1.75       -0.64      1.62 o
   5   0   8      665.54      585.25     19.22 o
   6   0   8       19.91       32.24      6.10 o
  -6   1   8        0.15        1.92      2.70 o
  -5   1   8        0.77       -0.34      2.14 o
  -4   1   8      181.57      217.67      7.09 o
  -3   1   8      154.65      140.30      4.41 o
  -2   1   8      921.68      976.63     19.32 o
  -1   1   8       13.73       17.70      2.16 o
   0   1   8       29.83       24.60      1.03 o
   1   1   8        6.97        6.66      0.86 o
   2   1   8      698.01      454.56     10.70 o
   3   1   8       91.86       71.19      2.45 o
   4   1   8       98.98      119.35      3.69 o
   5   1   8      450.73      424.48     10.28 o
   6   1   8       39.74       57.84      5.11 o
  -6   2   8        0.00       -1.77      5.34 o
  -5   2   8        5.85       19.16      3.83 o
  -4   2   8        3.17       11.74      4.70 o
  -3   2   8      168.83      176.52      5.76 o
  -2   2   8      564.20      512.11     12.21 o
  -1   2   8      854.32     1183.61     21.06 o
   0   2   8        0.69        1.85      0.67 o
   1   2   8       94.40       64.58      2.53 o
   2   2   8       49.84       78.43      3.04 o
   3   2   8        0.92        5.65      1.58 o
   4   2   8        2.62        4.95      1.85 o
   5   2   8       57.53       77.50      8.45 o
   6   2   8       16.17        6.99      3.43 o
  -6   3   8        3.28        6.22      3.35 o
  -5   3   8        0.55        8.11      2.66 o
  -4   3   8       74.12       64.03      4.06 o
  -3   3   8       29.32       44.96      2.77 o
  -2   3   8       27.74        7.16      1.25 o
  -1   3   8        4.30        3.05      0.84 o
   0   3   8      503.67      474.17     10.71 o
   1   3   8      506.70      405.66      9.36 o
   2   3   8      128.62      122.23      3.57 o
   3   3   8      435.11      345.69      8.33 o
   4   3   8        5.13       19.86      2.46 o
   5   3   8       48.35       73.15      4.11 o
   6   3   8       14.39       13.44      3.90 o
  -6   4   8       42.20       34.48      4.94 o
  -5   4   8      300.62      240.74     21.62 o
  -4   4   8      524.96      542.05     21.36 o
  -3   4   8      109.44      135.74      6.01 o
  -2   4   8      176.91      229.21      8.58 o
  -1   4   8      687.31      805.56     16.20 o
   0   4   8      321.30      302.11      7.42 o
   1   4   8      288.14      348.53      7.55 o
   2   4   8      756.64      873.82     19.38 o
   3   4   8      472.42      420.90     10.69 o
   4   4   8      484.95      478.20     11.53 o
   5   4   8       15.29       27.47      4.37 o
   6   4   8       39.79       52.30      5.65 o
  -5   5   8       47.79       58.95      4.72 o
  -4   5   8        1.53        0.52      2.31 o
  -3   5   8        1.76        1.55      1.74 o
  -2   5   8      222.82      207.38      6.81 o
  -1   5   8       67.34       89.32      3.07 o
   0   5   8      271.60      329.78      9.62 o
   1   5   8        5.58       16.50      1.77 o
   2   5   8       73.48       50.23      2.73 o
   3   5   8      103.39       86.41      3.50 o
   4   5   8        1.54       -0.31      2.27 o
   5   5   8        1.20       11.62      3.86 o
  -5   6   8       25.35       37.47      4.28 o
  -4   6   8        8.56       16.58      3.19 o
  -3   6   8       66.84       69.50      6.09 o
  -2   6   8       15.19       12.30      2.53 o
  -1   6   8      570.69      647.31     13.81 o
   0   6   8      175.59      165.43      6.06 o
   1   6   8       47.80       63.18      4.39 o
   2   6   8      200.73      174.17      6.10 o
   3   6   8       34.53       61.77      3.50 o
   4   6   8       51.54       60.40      5.55 o
   5   6   8        0.09       -3.84      3.75 o
  -4   7   8       77.25       68.99      7.57 o
  -3   7   8      276.77      285.70     14.07 o
  -2   7   8      136.69      134.77      7.12 o
  -1   7   8      221.50      201.89      6.33 o
   0   7   8        7.98        6.03      4.10 o
   1   7   8      252.75      226.65      6.74 o
   2   7   8      217.60      223.38      7.64 o
   3   7   8      199.76      193.18      9.03 o
   4   7   8        0.54       -3.30      3.34 o
  -4   8   8        4.59        5.43      4.03 o
  -3   8   8        4.05        0.13      3.43 o
  -2   8   8       10.10        5.80      5.84 o
  -1   8   8      167.42      149.46      8.12 o
   0   8   8      228.31      227.68     13.63 o
   1   8   8        0.02        1.95      2.11 o
   2   8   8       14.58       17.82      3.80 o
   3   8   8       16.28       27.79      6.83 o
   4   8   8       78.15       90.39      6.75 o
  -3   9   8        2.15        2.16      3.91 o
  -2   9   8        8.50       21.62      4.75 o
  -1   9   8        0.00        3.25      2.87 o
   0   9   8        1.84       -0.43      2.65 o
   1   9   8       30.47       45.56      4.30 o
   2   9   8        2.03        0.39      5.50 o
   3   9   8        0.19        3.40      6.17 o
  -1  10   8      196.36      178.06      8.01 o
   0  10   8       18.68       12.28      4.36 o
   1  10   8       20.99       22.47      7.33 o
  -6   1   9        0.77        1.44      2.54 o
  -5   1   9       74.02       60.29      4.05 o
  -4   1   9      336.07      317.94     10.48 o
  -3   1   9      192.53      175.55      4.99 o
  -2   1   9       62.44       68.89      2.68 o
  -1   1   9      328.82      366.36      6.87 o
   0   1   9      179.85      183.08      4.46 o
   1   1   9      400.88      299.85      7.94 o
   2   1   9       13.56       16.32      1.41 o
   3   1   9      287.99      327.07      7.70 o
   4   1   9      165.57      189.51      5.12 o
   5   1   9       42.78       67.32      3.24 o
   6   1   9       58.14       70.59      8.17 o
  -6   2   9        4.08        2.85      2.71 o
  -5   2   9       83.52       83.48     12.31 o
  -4   2   9      506.69      467.24     24.37 o
  -3   2   9      351.60      343.35      9.85 o
  -2   2   9      729.09      770.14     15.49 o
  -1   2   9     2275.56     2011.62     35.47 o
   0   2   9      179.35      161.61      3.71 o
   1   2   9      511.53      428.11     11.28 o
   2   2   9     1390.48     1530.64     32.65 o
   3   2   9      810.67      745.50     16.53 o
   4   2   9      109.21       68.92      3.00 o
   5   2   9        2.25       17.35      2.80 o
   6   2   9        0.04       -1.92      2.98 o
  -6   3   9        2.88        1.56      3.08 o
  -5   3   9       59.50       68.94      4.57 o
  -4   3   9      100.39      100.06      5.55 o
  -3   3   9       97.67       98.63      4.02 o
  -2   3   9      151.62      150.78      4.37 o
  -1   3   9     1690.99     1866.51     33.02 o
   0   3   9       33.90       27.44      1.64 o
   1   3   9        0.69        2.15      0.88 o
   2   3   9      302.14      315.17      7.58 o
   3   3   9        2.42        1.97      1.34 o
   4   3   9       31.97       56.52      3.36 o
   5   3   9      182.35      196.02      8.71 o
   6   3   9       24.60       35.28      4.71 o
  -6   4   9        4.11        6.30      3.81 o
  -5   4   9       13.90       25.62      5.15 o
  -4   4   9       13.71       15.72      6.54 o
  -3   4   9        6.11        8.47      1.90 o
  -2   4   9      494.88      451.51     10.94 o
  -1   4   9       78.79       75.23      3.69 o
   0   4   9       85.19       60.46      2.74 o
   1   4   9      524.23      440.27      9.16 o
   2   4   9       94.17      111.46      3.58 o
   3   4   9      260.21      267.62      6.93 o
   4   4   9      157.70      160.38      5.92 o
   5   4   9        2.37       -3.32      3.15 o
   6   4   9        3.62        7.83      3.88 o
  -5   5   9        9.40       13.18      3.26 o
  -4   5   9      231.43      233.21      8.11 o
  -3   5   9      114.32      108.67      4.67 o
  -2   5   9       43.75       49.12      3.04 o
  -1   5   9       33.61       42.52      2.17 o
   0   5   9      846.97      918.20     23.61 o
   1   5   9     1037.19      920.09     18.28 o
   2   5   9       34.04       44.42      2.54 o
   3   5   9      176.35      190.67      5.56 o
   4   5   9        0.66       -0.34      7.69 o
   5   5   9      137.64      116.04      6.98 o
  -5   6   9       64.09       58.58     10.87 o
  -4   6   9       32.11       41.84      5.17 o
  -3   6   9       20.45       15.19      2.59 o
  -2   6   9       59.19       59.85      3.74 o
  -1   6   9      726.16      634.04     13.59 o
   0   6   9      378.74      363.86     13.04 o
   1   6   9       69.37       81.76      4.58 o
   2   6   9       38.18       29.30      2.54 o
   3   6   9      289.44      281.90      9.04 o
   4   6   9      177.32      133.49     24.57 o
   5   6   9        0.12       -0.03      3.62 o
  -4   7   9       10.67       22.27      4.37 o
  -3   7   9       23.82       21.94      3.16 o
  -2   7   9        3.85        9.04      2.48 o
  -1   7   9        0.78        0.08      1.79 o
   0   7   9      147.07      149.18      6.05 o
   1   7   9        7.00       11.05      2.19 o
   2   7   9       52.24       48.92      4.74 o
   3   7   9        2.65       10.67      3.89 o
   4   7   9        9.37        5.96      6.57 o
  -4   8   9       18.08        9.69      8.55 o
  -3   8   9        4.14        8.05      5.71 o
  -2   8   9      147.25      109.12      6.52 o
  -1   8   9      540.99      538.31     13.85 o
   0   8   9      267.74      232.54     11.14 o
   1   8   9       17.40       24.53      3.08 o
   2   8   9       24.81       24.85      4.23 o
   3   8   9        6.33        4.83      4.00 o
   4   8   9       13.84       23.14      6.57 o
  -3   9   9       40.87       39.01      5.82 o
  -2   9   9       17.79       11.51      4.20 o
  -1   9   9       16.92       14.53      3.46 o
   0   9   9       97.75       75.83      5.18 o
   1   9   9      135.69      137.60     11.78 o
   2   9   9      110.96       85.24      6.06 o
   3   9   9       13.47        6.08      4.57 o
  -1  10   9       56.47       57.36      6.60 o
   0  10   9        3.28        4.48      3.81 o
   1  10   9        2.13        0.18      6.41 o
  -6   0  10        0.05       -0.46      3.57 o
  -5   0  10       23.92       28.00      4.98 o
  -4   0  10        5.86       -1.51      2.31 o
  -3   0  10      613.27      580.13     19.29 o
  -2   0  10     7386.89     6908.75    170.55 o
  -1   0  10     4613.43     4843.50    119.59 o
   0   0  10     2368.04     2478.48    105.63 o
   1   0  10      436.52      340.35     15.63 o
   2   0  10      100.36      132.17      4.87 o
   3   0  10      841.52      784.70     24.29 o
   4   0  10        9.90        3.93      2.11 o
   5   0  10      140.15      122.45      5.92 o
  -6   1  10        6.71        5.63      3.98 o
  -5   1  10       92.39       94.41      6.52 o
  -4   1  10      372.08      308.58     12.71 o
  -3   1  10      301.64      289.69      7.42 o
  -2   1  10      353.99      309.96      6.11 o
  -1   1  10      958.30     1034.94     18.51 o
   0   1  10      391.89      540.09     12.06 o
   1   1  10      225.90      314.07      8.34 o
   2   1  10      546.80      509.21     11.28 o
   3   1  10      149.90      131.69      3.69 o
   4   1  10      309.15      301.07      7.44 o
   5   1  10       20.48       14.35      2.54 o
   6   1  10       27.39       29.16      5.61 o
  -6   2  10        5.13        4.79      2.81 o
  -5   2  10       25.91       25.76      3.21 o
  -4   2  10       50.83       81.99      8.35 o
  -3   2  10       20.33       18.27      1.87 o
  -2   2  10       55.34       31.90      3.36 o
  -1   2  10      248.11      340.47      6.54 o
   0   2  10       38.24       25.64      1.28 o
   1   2  10        0.18        0.16      0.94 o
   2   2  10        0.46        3.98      0.97 o
   3   2  10       22.92       34.23      2.34 o
   4   2  10       30.29       25.02      2.10 o
   5   2  10        3.60       10.21      2.39 o
   6   2  10       19.96       25.72      4.13 o
  -6   3  10        2.28        3.44      3.07 o
  -5   3  10       29.62       22.91      3.14 o
  -4   3  10      222.03      214.29     15.08 o
  -3   3  10      155.14      146.44      6.84 o
  -2   3  10      350.45      350.22      8.61 o
  -1   3  10       99.40       72.16      2.78 o
   0   3  10     3146.71     3296.28     57.06 o
   1   3  10      140.01      155.39      5.49 o
   2   3  10      453.56      442.74     10.22 o
   3   3  10       28.14       36.15      2.11 o
   4   3  10      165.21      179.87      6.98 o
   5   3  10      126.83      135.23      7.04 o
   6   3  10       16.14       25.71      4.41 o
  -5   4  10        1.40        9.37      2.82 o
  -4   4  10       68.89       84.98      6.36 o
  -3   4  10       64.70       50.91      3.01 o
  -2   4  10       98.45       59.83      2.66 o
  -1   4  10     1003.18      908.96     18.20 o
   0   4  10      383.07      487.46     10.13 o
   1   4  10      503.82      511.72     10.47 o
   2   4  10      485.56      428.69     10.11 o
   3   4  10      438.71      467.96     13.04 o
   4   4  10      301.00      236.67      7.73 o
   5   4  10        2.88        2.15      3.16 o
  -5   5  10       10.97       10.41      3.31 o
  -4   5  10       35.16       37.98      3.60 o
  -3   5  10        2.93        3.84      1.98 o
  -2   5  10       78.72       95.89      4.15 o
  -1   5  10        2.46        5.31      1.28 o
   0   5  10      155.44       99.90      3.58 o
   1   5  10      253.88      252.73      5.93 o
   2   5  10       21.91        7.82      1.57 o
   3   5  10      102.30       98.91      4.48 o
   4   5  10        4.14        2.50      3.10 o
   5   5  10       12.32       20.79      4.38 o
  -5   6  10       64.14       47.46      7.78 o
  -4   6  10        3.22        5.32      2.75 o
  -3   6  10        0.65        9.40      2.41 o
  -2   6  10       72.05       74.77      4.09 o
  -1   6  10      137.80      122.93      4.81 o
   0   6  10       60.48       46.20      4.27 o
   1   6  10      134.33      121.86      3.83 o
   2   6  10        1.01        0.72      2.06 o
   3   6  10      354.78      255.62      8.41 o
   4   6  10       28.20       38.08      4.81 o
   5   6  10       10.71       10.15      4.17 o
  -4   7  10      280.17      267.88     11.30 o
  -3   7  10        0.45        2.41      2.45 o
  -2   7  10        5.41        1.15      2.13 o
  -1   7  10       50.54       39.22      3.36 o
   0   7  10      490.52      491.04     11.02 o
   1   7  10      622.28      653.93     15.60 o
   2   7  10        6.75        1.52      2.36 o
   3   7  10       22.82       26.33      3.34 o
   4   7  10       11.12       11.27      4.12 o
  -4   8  10        6.85        6.77      4.33 o
  -3   8  10       54.35       35.24      5.02 o
  -2   8  10       81.19       80.37      4.66 o
  -1   8  10      204.73      226.16      7.29 o
   0   8  10       92.70       66.70      3.91 o
   1   8  10       95.85       76.46      6.86 o
   2   8  10        2.55       -0.04      2.65 o
   3   8  10       44.47       56.49      6.05 o
  -3   9  10        0.20        2.69      3.94 o
  -2   9  10       14.63        4.23      3.96 o
  -1   9  10       28.56       27.11      4.13 o
   0   9  10       11.32       16.52      4.36 o
   1   9  10        8.38        4.51      3.64 o
   2   9  10        1.27        0.89      2.93 o
  -1  10  10       41.51       47.24      9.60 o
   0  10  10        8.42        8.14      4.26 o
  -6   1  11        4.08        5.79      2.86 o
  -5   1  11       49.56       51.86      3.81 o
  -4   1  11       69.42       72.88      3.85 o
  -3   1  11        5.27        6.78      1.51 o
  -2   1  11      495.36      484.59      9.14 o
  -1   1  11     4088.39     4664.55     81.52 o
   0   1  11     3234.79     2962.24     63.45 o
   1   1  11       71.55       45.71      2.04 o
   2   1  11      463.83      500.57     11.12 o
   3   1  11       41.10       23.40      2.55 o
   4   1  11      481.88      477.17     13.77 o
   5   1  11       17.50       22.16      2.72 o
   6   1  11        1.11       -1.05      4.14 o
  -6   2  11       13.50       12.26      3.32 o
  -5   2  11        6.57        7.89      2.46 o
  -4   2  11      186.94      167.08      6.30 o
  -3   2  11      699.81      727.82     16.93 o
  -2   2  11      262.88      191.65      4.63 o
  -1   2  11        0.65        1.78      0.76 o
   0   2  11       72.76       64.81      2.03 o
   1   2  11      348.47      298.61     10.46 o
   2   2  11      530.85      384.87      8.85 o
   3   2  11      246.59      178.13      4.76 o
   4   2  11        2.36       12.46      2.26 o
   5   2  11       59.06       74.24      4.93 o
   6   2  11       69.84       81.59      7.64 o
  -6   3  11        4.77        4.50      3.17 o
  -5   3  11       33.10       38.47      3.65 o
  -4   3  11       89.96       89.42      6.37 o
  -3   3  11      118.46       91.79      3.94 o
  -2   3  11       76.66       64.21      2.36 o
  -1   3  11       31.34       42.27      1.54 o
   0   3  11      456.66      424.45      8.02 o
   1   3  11      390.40      401.70     10.95 o
   2   3  11       21.67       14.34      1.43 o
   3   3  11       78.90       98.58      3.98 o
   4   3  11       86.83      105.09      8.21 o
   5   3  11       22.99       23.59      3.98 o
   6   3  11        0.71        1.51      3.46 o
  -5   4  11        9.47        8.14      3.70 o
  -4   4  11       17.15       17.57      2.76 o
  -3   4  11        0.58        1.72      1.75 o
  -2   4  11       13.15       19.74      1.94 o
  -1   4  11       24.44       26.50      1.67 o
   0   4  11      395.46      370.63      7.98 o
   1   4  11      154.55      197.39      5.35 o
   2   4  11       76.78       67.21      4.51 o
   3   4  11      197.34      159.29      5.70 o
   4   4  11       17.85       16.12      2.55 o
   5   4  11        1.81       -1.93      3.28 o
  -5   5  11       17.72       14.92      3.24 o
  -4   5  11      222.29      206.00     11.54 o
  -3   5  11        0.30        3.51      1.92 o
  -2   5  11       58.65       60.28      3.10 o
  -1   5  11        0.15        0.03      1.61 o
   0   5  11     1044.47      911.79     18.26 o
   1   5  11      200.85      213.66      5.21 o
   2   5  11       45.16       44.58      3.25 o
   3   5  11       15.18       22.18      2.78 o
   4   5  11      114.48      121.16      7.41 o
   5   5  11      117.14      103.74      6.63 o
  -5   6  11        4.56        6.63      4.17 o
  -4   6  11      212.30      164.08     10.29 o
  -3   6  11      167.78      159.98      6.24 o
  -2   6  11      155.38      127.37      5.34 o
  -1   6  11      230.43      240.65      8.70 o
   0   6  11       33.16       34.60      2.36 o
   1   6  11      338.94      334.95     10.19 o
   2   6  11       78.49       71.22      3.91 o
   3   6  11       36.55       47.48      3.72 o
   4   6  11       18.85       25.03      4.49 o
   5   6  11       35.90       37.77      5.22 o
  -4   7  11        0.26       16.12      4.18 o
  -3   7  11       15.53       20.09      3.24 o
  -2   7  11        5.57        1.81      2.25 o
  -1   7  11        4.09        5.48      2.25 o
   0   7  11       16.14       19.77      2.28 o
   1   7  11        0.48       16.38      3.05 o
   2   7  11       76.77       62.35      4.29 o
   3   7  11       25.58       25.39      3.22 o
   4   7  11        0.80        3.59      5.87 o
  -3   8  11       16.64       16.05      4.21 o
  -2   8  11       35.52       31.88      3.72 o
  -1   8  11       52.11       55.56      6.62 o
   0   8  11        3.44        6.49      2.78 o
   1   8  11        7.40       14.50      3.10 o
   2   8  11       14.73       21.37      3.34 o
   3   8  11       89.30       80.03      6.71 o
  -2   9  11       17.15       18.54      4.49 o
  -1   9  11       40.00       34.45      7.99 o
   0   9  11      305.04      240.81     11.77 o
   1   9  11        4.26       10.00      5.42 o
   2   9  11       16.50       17.34      3.42 o
  -6   0  12        0.08       -0.32      3.72 o
  -5   0  12       80.97       63.58      6.06 o
  -4   0  12     1184.23     1220.93     39.22 o
  -3   0  12     1691.66     1695.89     53.04 o
  -2   0  12      701.37      767.58     19.92 o
  -1   0  12      421.76      441.49     11.69 o
   0   0  12       16.78        4.84      4.33 o
   1   0  12      166.60      121.76      6.69 o
   2   0  12       31.75       52.99      2.73 o
   3   0  12       81.34       70.86      7.22 o
   4   0  12      134.50      120.88      7.89 o
   5   0  12      115.48      114.15      7.89 o
  -6   1  12       37.21       34.58      4.22 o
  -5   1  12       74.58       56.14      5.20 o
  -4   1  12       38.81       42.57      3.03 o
  -3   1  12        0.64       -1.73      1.23 o
  -2   1  12      916.02      859.14     15.68 o
  -1   1  12     3654.98     3684.76     64.52 o
   0   1  12     3198.57     3365.24     71.93 o
   1   1  12      226.76      121.39      3.79 o
   2   1  12      330.82      423.09     11.21 o
   3   1  12        1.73        6.26      1.44 o
   4   1  12      341.14      329.27      9.50 o
   5   1  12       14.35        8.79      2.69 o
   6   1  12       21.40       15.53      5.01 o
  -6   2  12        0.20        2.56      2.81 o
  -5   2  12       26.10       20.11      3.02 o
  -4   2  12       69.81       86.37      4.17 o
  -3   2  12        7.22        6.50      1.56 o
  -2   2  12        2.17        4.06      1.03 o
  -1   2  12      140.96      142.10      3.19 o
   0   2  12       62.27       55.23      1.87 o
   1   2  12      100.80       71.05      3.05 o
   2   2  12      193.98      220.75      6.55 o
   3   2  12      103.12      104.23      4.28 o
   4   2  12      113.84      117.51      4.64 o
   5   2  12       14.78       17.42      3.79 o
   6   2  12        6.88       13.25      4.87 o
  -6   3  12        5.07        5.34      2.93 o
  -5   3  12       79.18       75.90      9.92 o
  -4   3  12       25.15       30.70      3.07 o
  -3   3  12       29.00       29.73      3.79 o
  -2   3  12       48.69       30.47      2.32 o
  -1   3  12       67.14       80.72      2.22 o
   0   3  12     1124.95     1165.38     20.70 o
   1   3  12      455.15      535.97     14.23 o
   2   3  12        2.79        0.77      1.32 o
   3   3  12      506.87      513.84     13.99 o
   4   3  12      374.50      367.05     10.74 o
   5   3  12       49.11       48.79      6.17 o
  -5   4  12       13.94        7.77      2.82 o
  -4   4  12       53.96       37.87      3.47 o
  -3   4  12      125.32      141.99      5.39 o
  -2   4  12       28.11       20.57      1.98 o
  -1   4  12       15.19       20.54      1.52 o
   0   4  12      315.07      281.50      6.38 o
   1   4  12      591.57      496.82     13.53 o
   2   4  12      376.38      357.88     10.24 o
   3   4  12      290.60      205.30      6.84 o
   4   4  12        3.26        3.29      2.17 o
   5   4  12       37.27       46.98     10.34 o
  -5   5  12        2.29        1.19      2.67 o
  -4   5  12       10.35        9.40      2.67 o
  -3   5  12      158.41      171.00      6.33 o
  -2   5  12       93.40       72.82      3.31 o
  -1   5  12      135.83       93.69      5.12 o
   0   5  12      452.72      426.65      9.28 o
   1   5  12      115.67       97.00      4.15 o
   2   5  12       62.18       69.64      4.29 o
   3   5  12        6.00       10.78      2.57 o
   4   5  12        2.47        2.95      2.22 o
   5   5  12        0.35        4.33      3.69 o
  -5   6  12        0.98        0.36      2.97 o
  -4   6  12      101.98       98.55      8.22 o
  -3   6  12       40.67       62.05      4.16 o
  -2   6  12        6.40       -0.24      2.01 o
  -1   6  12       23.94       20.89      2.84 o
   0   6  12      198.27      140.76      4.91 o
   1   6  12       96.31       98.42      4.58 o
   2   6  12        4.31        7.47      4.76 o
   3   6  12       54.17       64.69      4.95 o
   4   6  12       12.49        6.60      3.54 o
  -4   7  12      132.30       98.97      8.11 o
  -3   7  12       69.28       72.39      4.90 o
  -2   7  12       55.01       53.20      4.78 o
  -1   7  12      472.29      476.31     15.33 o
   0   7  12      195.52      189.04      6.15 o
   1   7  12      361.10      275.00      9.09 o
   2   7  12      184.11      181.05      6.87 o
   3   7  12       53.90       71.72      7.52 o
   4   7  12       42.77       49.30      5.64 o
  -3   8  12      119.77      111.10      6.99 o
  -2   8  12        4.94        4.48      2.76 o
  -1   8  12        0.15        0.16      3.50 o
   0   8  12        1.76        1.28      2.64 o
   1   8  12      111.91       87.86      5.73 o
   2   8  12       26.82       35.54      3.75 o
   3   8  12       11.68       22.58      4.48 o
  -2   9  12        1.86       -1.89      5.01 o
  -1   9  12        3.43        1.47      5.96 o
   0   9  12        1.42        6.57      3.18 o
   1   9  12        2.15       17.13      3.25 o
   2   9  12        2.09       10.25      3.15 o
  -6   1  13       20.24       19.56      3.55 o
  -5   1  13       56.94       56.66      4.30 o
  -4   1  13      189.87      183.35      6.19 o
  -3   1  13      471.49      419.12     10.75 o
  -2   1  13        3.66        2.49      1.22 o
  -1   1  13     4391.13     4081.33     71.49 o
   0   1  13      597.08      593.25     13.34 o
   1   1  13        1.96        1.84      0.88 o
   2   1  13      161.32      120.41      4.01 o
   3   1  13       12.49        7.65      1.79 o
   4   1  13      258.62      216.76      8.47 o
   5   1  13       27.68       19.23      3.22 o
   6   1  13       34.17       36.59      6.17 o
  -6   2  13        0.02        1.48      2.80 o
  -5   2  13        0.26       -1.56      2.54 o
  -4   2  13      239.62      240.04      7.94 o
  -3   2  13      274.93      260.54      6.27 o
  -2   2  13       26.41       13.01      1.31 o
  -1   2  13       78.11       84.43      2.25 o
   0   2  13      909.27      896.71     19.85 o
   1   2  13      868.61      708.19     18.16 o
   2   2  13       45.46       52.20      4.23 o
   3   2  13        0.26        2.74      1.46 o
   4   2  13      133.02      147.39      5.36 o
   5   2  13       66.68       69.16      4.70 o
   6   2  13       29.62       39.29      6.45 o
  -5   3  13       39.35       46.40      4.01 o
  -4   3  13       27.96       42.77      3.50 o
  -3   3  13        2.46        1.02      1.61 o
  -2   3  13       34.99       41.30      2.03 o
  -1   3  13      129.50       86.50      2.37 o
   0   3  13        6.98        9.41      1.10 o
   1   3  13       51.37       58.74      2.34 o
   2   3  13        3.59       -1.56      1.32 o
   3   3  13       71.30       59.69      3.17 o
   4   3  13      102.41      100.74      4.46 o
   5   3  13        1.86        4.42      4.59 o
  -5   4  13        1.14       -1.56      2.93 o
  -4   4  13       13.21       18.45      2.86 o
  -3   4  13        0.80       -0.83      1.57 o
  -2   4  13       20.60       30.12      2.32 o
  -1   4  13       54.03       51.46      2.18 o
   0   4  13      176.70      186.94      6.42 o
   1   4  13      275.39      200.81      6.45 o
   2   4  13       19.55       20.49      2.30 o
   3   4  13       25.27       46.96      3.35 o
   4   4  13        7.35        3.12      2.19 o
   5   4  13        4.69        7.29      3.59 o
  -5   5  13       13.22       11.86      3.14 o
  -4   5  13        5.35        6.39      2.57 o
  -3   5  13       62.11       67.01      3.77 o
  -2   5  13      232.34      243.26      7.40 o
  -1   5  13      216.30      154.99      5.05 o
   0   5  13      101.82       99.91      3.81 o
   1   5  13        0.25        2.44      1.78 o
   2   5  13      373.97      418.29     12.48 o
   3   5  13      461.69      425.55     12.40 o
   4   5  13       92.79       77.54      4.19 o
   5   5  13       16.35       10.07      5.75 o
  -4   6  13       38.23       47.29      5.55 o
  -3   6  13       99.03       97.78      5.43 o
  -2   6  13        0.80        0.25      1.95 o
  -1   6  13       91.48       84.78      3.85 o
   0   6  13      405.62      372.55     12.55 o
   1   6  13      202.95      172.23      6.33 o
   2   6  13      287.93      252.66      8.33 o
   3   6  13       75.02       69.87      5.60 o
   4   6  13        2.50        5.28      3.77 o
  -4   7  13       19.25       18.78      4.62 o
  -3   7  13       20.16       26.03      3.54 o
  -2   7  13       37.71       37.70      3.74 o
  -1   7  13      187.32      160.99      6.87 o
   0   7  13       99.67       94.54      5.07 o
   1   7  13       25.06       22.94      3.08 o
   2   7  13        0.17        6.59      2.48 o
   3   7  13        3.39        9.03      2.74 o
   4   7  13        0.17        7.07      4.91 o
  -3   8  13       33.53       40.05      8.14 o
  -2   8  13       57.58       52.26      5.84 o
  -1   8  13       15.83       20.20      4.13 o
   0   8  13      125.93      104.94      5.77 o
   1   8  13        9.85       16.48      3.16 o
   2   8  13        0.17        3.22      2.55 o
   3   8  13       12.88        9.76      4.05 o
  -2   9  13       42.47       43.67      8.48 o
  -1   9  13        2.67       12.42      4.40 o
   0   9  13        3.13       10.31      2.87 o
   1   9  13       31.29       36.88      4.56 o
   2   9  13       17.68       21.82      3.70 o
  -6   0  14       21.05       21.38      5.40 o
  -5   0  14       11.60       17.14      4.33 o
  -4   0  14        4.70        6.04      3.21 o
  -3   0  14       43.87       58.57      4.14 o
  -2   0  14      469.43      491.25     13.27 o
  -1   0  14      836.95      787.46     20.34 o
   0   0  14     1414.75     1307.62     41.37 o
   1   0  14      373.23      304.11     14.51 o
   2   0  14        0.26       -1.44      1.79 o
   3   0  14       56.29       54.53      4.70 o
   4   0  14        8.46        4.77      3.40 o
   5   0  14       96.66       83.90      6.90 o
   6   0  14       13.71       28.21      5.57 o
  -6   1  14        4.41        5.77      2.94 o
  -5   1  14       46.41       52.27      3.94 o
  -4   1  14      257.86      216.34      6.44 o
  -3   1  14      802.40      772.46     15.94 o
  -2   1  14       47.13       27.64      1.45 o
  -1   1  14      748.58      807.33     14.74 o
   0   1  14      361.27      367.14      8.59 o
   1   1  14      276.46      281.75      9.68 o
   2   1  14       87.20       80.43      3.12 o
   3   1  14       11.45       23.02      2.65 o
   4   1  14      135.99      145.12      6.45 o
   5   1  14       28.30       29.23      3.82 o
  -5   2  14        0.15        2.48      2.37 o
  -4   2  14       78.73       88.48      5.64 o
  -3   2  14        3.78        0.45      1.43 o
  -2   2  14        3.54        0.82      1.01 o
  -1   2  14      296.97      263.57      5.39 o
   0   2  14      507.46      486.50     11.25 o
   1   2  14      329.24      390.57     10.55 o
   2   2  14      206.68      208.95     11.17 o
   3   2  14        0.79       -0.15      1.37 o
   4   2  14        2.65        2.89      2.37 o
   5   2  14        1.37       -0.64      5.08 o
  -5   3  14       91.99       91.07      9.97 o
  -4   3  14       44.98       57.85      4.93 o
  -3   3  14        1.18       -0.39      1.48 o
  -2   3  14      156.43      184.65      4.73 o
  -1   3  14       60.95       48.00      1.76 o
   0   3  14       82.98       74.76      2.45 o
   1   3  14      601.54      626.95     20.05 o
   2   3  14      152.46      118.29      4.37 o
   3   3  14      406.27      328.26      9.60 o
   4   3  14       84.58       66.38      4.41 o
   5   3  14        1.14        1.81      2.53 o
  -5   4  14       12.23        1.89      2.64 o
  -4   4  14      135.06      117.42      9.33 o
  -3   4  14        5.35        2.73      1.95 o
  -2   4  14        0.80       -0.79      1.54 o
  -1   4  14      508.05      453.92      9.78 o
   0   4  14     1283.24     1147.69     25.29 o
   1   4  14      401.01      407.44     19.87 o
   2   4  14      194.53      134.65      5.01 o
   3   4  14       12.46       19.30      2.60 o
   4   4  14      180.74      163.83      6.17 o
   5   4  14        2.70        4.91      4.80 o
  -5   5  14        1.25        2.25      2.88 o
  -4   5  14       19.55       24.05      3.30 o
  -3   5  14       27.06       21.78      2.87 o
  -2   5  14       64.73       64.56      3.36 o
  -1   5  14      383.00      400.43     16.08 o
   0   5  14      133.30      138.75      4.67 o
   1   5  14        1.20       -0.33      1.77 o
   2   5  14        0.19        4.39      2.28 o
   3   5  14       42.11       59.41      3.96 o
   4   5  14        2.44       -0.13      2.24 o
   5   5  14        0.05       -5.22      4.70 o
  -4   6  14       27.62       32.25      3.80 o
  -3   6  14        3.22        3.57      2.43 o
  -2   6  14       87.38       94.03      4.98 o
  -1   6  14       36.51       59.31      6.16 o
   0   6  14      175.74      195.73      6.20 o
   1   6  14       23.25       15.96      3.33 o
   2   6  14       11.78        8.72      2.44 o
   3   6  14       53.88       62.23      4.96 o
   4   6  14      140.38      131.05     13.20 o
  -4   7  14        1.26        3.36      3.00 o
  -3   7  14      254.29      195.66      7.97 o
  -2   7  14      224.56      231.88     17.16 o
  -1   7  14      106.27       82.71      8.24 o
   0   7  14       39.83       81.18      5.29 o
   1   7  14       12.87       16.86      2.99 o
   2   7  14       79.48       71.59      4.60 o
   3   7  14       58.86       63.92      4.65 o
   4   7  14        1.03        7.57      7.25 o
  -3   8  14       11.65       10.19      3.94 o
  -2   8  14        2.36        7.18      3.84 o
  -1   8  14       27.73       17.78      3.73 o
   0   8  14       99.67       83.67      5.54 o
   1   8  14        3.83       11.08      2.92 o
   2   8  14        0.01        3.35      2.53 o
   3   8  14        9.58        5.73      4.21 o
  -1   9  14        0.98        3.43      3.91 o
   0   9  14        5.26        8.81      3.73 o
   1   9  14        0.23        5.84      3.25 o
  -5   1  15        4.65        4.89      2.85 o
  -4   1  15       95.40       84.12      3.58 o
  -3   1  15      581.92      553.89     13.28 o
  -2   1  15      175.22      123.19      3.07 o
  -1   1  15      156.80      196.88      4.18 o
   0   1  15        0.51        2.34      0.85 o
   1   1  15      472.08      437.16     11.36 o
   2   1  15       40.44       35.24      2.96 o
   3   1  15       66.34       52.50      3.54 o
   4   1  15        2.78       -3.59      2.93 o
   5   1  15       32.40       40.58      4.06 o
  -5   2  15       43.59       38.21      3.78 o
  -4   2  15      103.09       98.34      3.96 o
  -3   2  15      148.59      141.47      4.12 o
  -2   2  15       20.79       20.36      1.71 o
  -1   2  15      161.84      194.48      4.22 o
   0   2  15      595.35      533.50     12.29 o
   1   2  15      175.65      209.66      7.85 o
   2   2  15        0.33        0.88      1.29 o
   3   2  15       89.73      100.78      4.94 o
   4   2  15      103.69       82.46      4.71 o
   5   2  15       31.95       30.17      8.13 o
  -5   3  15        2.95        4.93      2.62 o
  -4   3  15        4.42        6.05      2.33 o
  -3   3  15       48.58       56.42      2.78 o
  -2   3  15       64.72       50.52      2.91 o
  -1   3  15       85.90       86.30      2.80 o
   0   3  15        7.89        9.28      1.38 o
   1   3  15      557.81      450.50     12.27 o
   2   3  15      149.84      155.52      5.28 o
   3   3  15      116.67      101.66      6.49 o
   4   3  15       28.65       41.13      4.10 o
   5   3  15        5.19        5.96      2.85 o
  -5   4  15        7.52        8.19      3.00 o
  -4   4  15       18.22       16.52      2.89 o
  -3   4  15        3.73        1.98      1.96 o
  -2   4  15        0.32       -0.59      1.93 o
  -1   4  15       44.21       62.66      3.92 o
   0   4  15       43.96       26.49      4.63 o
   1   4  15        8.72       21.52      2.31 o
   2   4  15       35.41       26.33      2.60 o
   3   4  15       97.35       84.26      5.11 o
   4   4  15      202.16      191.44     12.81 o
   5   4  15        6.68        7.57      5.15 o
  -5   5  15        0.00        0.36      4.32 o
  -4   5  15       14.60        7.75      2.65 o
  -3   5  15       84.81       94.74      4.83 o
  -2   5  15      206.10      158.54      6.39 o
  -1   5  15        5.37        8.82      3.81 o
   0   5  15      462.14      433.98     10.84 o
   1   5  15      303.47      311.53      9.45 o
   2   5  15      235.71      188.23      6.62 o
   3   5  15      104.24       76.96      5.20 o
   4   5  15        1.31        1.18      2.22 o
  -4   6  15        2.32        4.76      2.78 o
  -3   6  15       40.17       39.73      3.81 o
  -2   6  15       28.80       24.21      3.49 o
  -1   6  15      334.33      342.01     12.64 o
   0   6  15     1192.46     1109.89     26.75 o
   1   6  15       19.69       24.76      4.04 o
   2   6  15      134.29      135.69      5.63 o
   3   6  15       22.83       21.76      3.34 o
   4   6  15      126.08      129.60      9.55 o
  -3   7  15        0.78        5.37      3.59 o
  -2   7  15        0.47        9.69      3.88 o
  -1   7  15        7.74        9.22      3.27 o
   0   7  15       69.75       64.26      4.84 o
   1   7  15       13.20       10.77      2.83 o
   2   7  15        0.81        3.65      2.52 o
   3   7  15       21.03       15.68      3.60 o
  -3   8  15        1.93        7.42      7.76 o
  -2   8  15        0.37        2.54      3.67 o
  -1   8  15        5.71        7.70      3.37 o
   0   8  15       48.17       51.72      4.15 o
   1   8  15       21.55       24.89      4.09 o
   2   8  15        0.09        0.49      4.05 o
  -1   9  15       30.17       26.57      5.78 o
   0   9  15        9.05       16.19      4.77 o
   1   9  15       44.38       40.85      5.08 o
  -5   0  16       38.71       26.58      4.14 o
  -4   0  16      116.02      120.70      6.21 o
  -3   0  16        6.41        1.50      2.17 o
  -2   0  16     1111.61     1148.54     29.49 o
  -1   0  16        0.12        5.45      1.21 o
   0   0  16       97.79      123.48      5.64 o
   1   0  16       51.14       88.15      5.85 o
   2   0  16       50.96       55.38      4.77 o
   3   0  16      617.61      477.70     22.71 o
   4   0  16        0.15        2.00      3.26 o
   5   0  16       22.09       20.05      4.84 o
  -5   1  16        2.90        3.84      3.04 o
  -4   1  16        2.29        5.58      1.95 o
  -3   1  16       53.11       59.60      3.00 o
  -2   1  16        7.78        3.39      1.20 o
  -1   1  16        0.76        1.87      0.78 o
   0   1  16       87.49       81.98      2.56 o
   1   1  16      145.00      130.47      5.41 o
   2   1  16       30.02       33.55      6.52 o
   3   1  16       13.10       14.79      2.61 o
   4   1  16        1.42       11.77      4.45 o
   5   1  16       47.22       57.84      4.55 o
  -5   2  16        0.04        3.39      2.43 o
  -4   2  16       39.97       45.52      3.17 o
  -3   2  16      145.58      140.26      4.11 o
  -2   2  16      269.53      239.00      5.78 o
  -1   2  16      471.35      488.74     10.41 o
   0   2  16      212.43      213.73      5.62 o
   1   2  16      314.10      272.03      7.90 o
   2   2  16       34.62       23.09      3.70 o
   3   2  16        2.88        2.57      2.14 o
   4   2  16        0.01        2.88      2.28 o
   5   2  16        2.98        4.18      2.69 o
  -5   3  16        0.27        2.81      2.62 o
  -4   3  16       78.66       62.68      3.91 o
  -3   3  16      140.09      164.14      4.73 o
  -2   3  16      104.86      103.72      3.33 o
  -1   3  16        3.85        2.15      1.18 o
   0   3  16     1360.91     1255.44     31.74 o
   1   3  16     1217.49      957.45     30.25 o
   2   3  16      169.54      139.09      5.70 o
   3   3  16       92.02       84.06      4.73 o
   4   3  16       30.39       23.34      3.50 o
   5   3  16       33.92       36.68      5.66 o
  -5   4  16       47.46       44.64      4.32 o
  -4   4  16       12.25       18.37      3.03 o
  -3   4  16      448.50      457.97     11.68 o
  -2   4  16       19.73       19.15      2.84 o
  -1   4  16      700.58      663.98     25.52 o
   0   4  16      236.43      261.38      7.07 o
   1   4  16       81.02       60.24      3.20 o
   2   4  16       13.82       16.86      2.32 o
   3   4  16      172.03      163.11      7.28 o
   4   4  16      308.54      259.89     10.44 o
   5   4  16        1.88        1.05      4.94 o
  -4   5  16        9.45        8.84      2.79 o
  -3   5  16        6.23        3.83      3.18 o
  -2   5  16       25.94       44.03      5.39 o
  -1   5  16       27.64       40.33      3.75 o
   0   5  16      449.93      427.46     10.78 o
   1   5  16      353.31      323.54      9.79 o
   2   5  16        0.40        4.27      2.12 o
   3   5  16       94.60       66.09      5.04 o
   4   5  16        6.74        8.92      3.87 o
  -4   6  16        0.93       -0.72      4.98 o
  -3   6  16       10.12       11.06      3.74 o
  -2   6  16        1.30        2.39      2.73 o
  -1   6  16       25.50       49.26      6.13 o
   0   6  16        3.05        7.16      2.19 o
   1   6  16      315.62      276.95     10.75 o
   2   6  16        0.82       -2.50      2.09 o
   3   6  16        8.00       12.67      2.91 o
   4   6  16       58.89       74.38      6.52 o
  -3   7  16       58.38       79.45      8.38 o
  -2   7  16       49.95       52.39      4.92 o
  -1   7  16       89.11       79.59      5.48 o
   0   7  16       20.48        9.86      3.06 o
   1   7  16       57.09       44.78      6.76 o
   2   7  16       15.37       19.77      3.14 o
   3   7  16        0.03        0.63      2.47 o
  -2   8  16       13.17        8.58      4.24 o
  -1   8  16       50.18       60.12      5.34 o
   0   8  16       39.96       55.84      4.30 o
   1   8  16       11.13       15.55      2.86 o
   2   8  16        1.07        7.02      2.80 o
   0   9  16        7.08        5.63      5.33 o
  -5   1  17       29.64       26.41      2.88 o
  -4   1  17      108.23      108.49      4.20 o
  -3   1  17       11.79       19.11      2.06 o
  -2   1  17       21.88       12.35      1.49 o
  -1   1  17       52.17       46.65      1.99 o
   0   1  17      679.97      645.81     15.25 o
   1   1  17      359.72      286.57     10.43 o
   2   1  17        3.04        4.89      1.86 o
   3   1  17       50.25       62.48      3.99 o
   4   1  17      144.15      153.27      9.09 o
   5   1  17       29.05       44.23      4.35 o
  -5   2  17        2.37        4.10      2.52 o
  -4   2  17       30.66       31.81      2.84 o
  -3   2  17        0.82       -0.63      1.35 o
  -2   2  17      679.68      706.66     16.69 o
  -1   2  17      664.80      573.46     13.55 o
   0   2  17      514.88      472.71     11.14 o
   1   2  17        3.71        1.70      2.00 o
   2   2  17      212.13      232.61      8.80 o
   3   2  17      717.15      628.70     20.82 o
   4   2  17      142.60      105.41      5.54 o
   5   2  17        1.53        5.01      2.76 o
  -5   3  17       10.33       11.11      2.96 o
  -4   3  17       14.41       19.17      2.82 o
  -3   3  17       31.32       32.70      2.44 o
  -2   3  17      170.96      182.41      6.72 o
  -1   3  17       21.87       27.31      1.88 o
   0   3  17      475.38      396.20     11.10 o
   1   3  17      243.17      253.84      7.79 o
   2   3  17        6.44        7.63      2.25 o
   3   3  17        0.85       -2.99      2.16 o
   4   3  17        0.20        5.00      2.69 o
   5   3  17        6.88       13.26      3.28 o
  -5   4  17        7.56        7.21      3.05 o
  -4   4  17        0.53        0.44      2.23 o
  -3   4  17       55.80       64.76      4.95 o
  -2   4  17        9.30        0.96      2.71 o
  -1   4  17       60.36       61.02      4.13 o
   0   4  17        9.92        4.60      2.00 o
   1   4  17      210.73      191.76      7.84 o
   2   4  17       12.06       32.15      5.03 o
   3   4  17        0.01        0.94      2.37 o
   4   4  17        0.01        4.70      4.28 o
  -4   5  17       63.38       74.53      7.55 o
  -3   5  17       22.57       20.63      4.00 o
  -2   5  17        0.49       -1.52      2.36 o
  -1   5  17        1.07        0.98      2.28 o
   0   5  17      148.50      148.86      5.06 o
   1   5  17      322.72      251.82     10.78 o
   2   5  17       79.24       62.01      5.14 o
   3   5  17        0.00        0.47      3.57 o
   4   5  17       46.01       44.99      4.73 o
  -4   6  17       31.25       31.29      8.78 o
  -3   6  17       97.71       76.55      6.13 o
  -2   6  17      148.45      151.22      7.11 o
  -1   6  17      263.84      222.56     15.08 o
   0   6  17       73.74       73.65      4.86 o
   1   6  17      130.88      121.20     12.14 o
   2   6  17        2.30       -1.21      2.86 o
   3   6  17        0.92        2.42      2.59 o
   4   6  17       20.73       23.94      4.15 o
  -3   7  17       12.97       15.09      4.35 o
  -2   7  17       25.33       18.16      6.62 o
  -1   7  17        8.27       17.24      5.01 o
   0   7  17       45.38       38.88      3.86 o
   1   7  17       34.64       33.91      3.22 o
   2   7  17        0.16        1.65      2.53 o
   3   7  17        7.83        9.95      3.08 o
  -2   8  17       20.52       24.23      5.13 o
  -1   8  17       82.52       96.65     12.19 o
   0   8  17       74.52       74.66      4.91 o
   1   8  17       30.49       33.17      3.40 o
   2   8  17        5.15       12.73      3.13 o
  -5   0  18        0.01        0.06      3.00 o
  -4   0  18       50.62       44.65      4.48 o
  -3   0  18       21.32       18.08      3.05 o
  -2   0  18     1195.97     1093.96     28.24 o
  -1   0  18      357.49      354.44     12.76 o
   0   0  18        6.33        4.56      2.63 o
   1   0  18       25.52       28.98      4.17 o
   2   0  18       82.24       63.58      5.47 o
   3   0  18      530.28      541.14     25.66 o
   4   0  18        0.01        8.20      4.21 o
   5   0  18        3.26        4.00      4.07 o
  -5   1  18        9.69       15.92      2.67 o
  -4   1  18       96.47       79.64      3.63 o
  -3   1  18       12.10       27.00      2.28 o
  -2   1  18       69.34       51.96      2.67 o
  -1   1  18        4.70        6.43      1.25 o
   0   1  18      203.56      155.52      4.77 o
   1   1  18        9.44       25.49      2.77 o
   2   1  18        7.58       17.46      3.75 o
   3   1  18       29.17       39.29      3.75 o
   4   1  18      218.49      233.78      9.43 o
   5   1  18       49.90       58.46      4.83 o
  -5   2  18       11.90       13.22      2.83 o
  -4   2  18       10.16       12.01      2.25 o
  -3   2  18       41.22       41.34      2.75 o
  -2   2  18      116.91      141.64      4.69 o
  -1   2  18       54.13       65.09      2.50 o
   0   2  18        0.30        2.12      1.53 o
   1   2  18       19.86       32.86      5.60 o
   2   2  18       13.30       15.13      2.56 o
   3   2  18       37.13       55.17      3.97 o
   4   2  18       20.46       24.99      3.63 o
   5   2  18       28.50       34.37      8.76 o
  -5   3  18       48.37       41.77      4.08 o
  -4   3  18       33.45       49.66      3.89 o
  -3   3  18       46.85       59.13      5.10 o
  -2   3  18      289.56      292.99      8.89 o
  -1   3  18      117.04      107.76      3.85 o
   0   3  18      419.39      365.63     10.39 o
   1   3  18        2.69        0.57      2.17 o
   2   3  18       71.78       87.41      4.78 o
   3   3  18        0.02        1.23      2.35 o
   4   3  18       76.74       77.26      4.97 o
   5   3  18       55.55       58.71      7.94 o
  -4   4  18       10.65       12.37      3.83 o
  -3   4  18       56.73       52.69      7.90 o
  -2   4  18       16.25       21.88      3.15 o
  -1   4  18      232.66      272.18     11.19 o
   0   4  18      259.55      278.74      8.60 o
   1   4  18      927.80      883.31     40.20 o
   2   4  18      466.57      416.82     14.68 o
   3   4  18       98.68       93.73      5.34 o
   4   4  18       40.12       33.58      4.26 o
  -4   5  18        4.47        8.14      5.41 o
  -3   5  18       22.28       18.89      3.48 o
  -2   5  18      194.29      217.14      9.69 o
  -1   5  18       16.61       28.55      4.99 o
   0   5  18        3.16        0.76      2.12 o
   1   5  18       54.81       53.75      3.17 o
   2   5  18       18.42       12.29      2.97 o
   3   5  18        2.60        7.76      2.98 o
   4   5  18        1.85       -2.18      3.63 o
  -3   6  18       20.80       17.63      6.08 o
  -2   6  18       10.42       23.52      3.83 o
  -1   6  18       11.68        6.71      3.10 o
   0   6  18       60.77       54.07      3.81 o
   1   6  18       40.90       53.82      3.55 o
   2   6  18        0.11        0.58      2.18 o
   3   6  18       27.63       22.73      6.47 o
  -3   7  18        2.25        7.42      4.17 o
  -2   7  18        0.55       -0.08      3.09 o
  -1   7  18       88.37       67.83      5.82 o
   0   7  18       66.57       70.28      4.57 o
   1   7  18      129.76      145.57      5.57 o
   2   7  18        2.24        3.09      2.62 o
   3   7  18       17.61       18.69      3.90 o
  -2   8  18       16.85       11.39      6.31 o
  -1   8  18        7.74       12.49      3.86 o
   0   8  18        9.27        6.46      2.87 o
   1   8  18       67.32       60.71      5.24 o
  -5   1  19       32.58       31.55      3.15 o
  -4   1  19       32.75       37.03      2.99 o
  -3   1  19       91.07       75.78      4.50 o
  -2   1  19       76.89       61.72      3.74 o
  -1   1  19      471.15      530.30     12.95 o
   0   1  19      385.10      383.83      9.81 o
   1   1  19      118.10       99.62      4.97 o
   2   1  19       12.47       11.39      2.68 o
   3   1  19        7.66        5.83      2.96 o
   4   1  19      184.27      179.02     10.34 o
   5   1  19       21.51       30.67      4.64 o
  -5   2  19        3.16        5.37      2.56 o
  -4   2  19       33.97       24.91      2.68 o
  -3   2  19       45.39       50.48      3.72 o
  -2   2  19        7.43        4.24      1.75 o
  -1   2  19       36.67       37.25      2.48 o
   0   2  19      200.37      190.45      5.65 o
   1   2  19      771.67      705.27     22.89 o
   2   2  19      519.19      452.84     15.51 o
   3   2  19      205.60      189.14      7.94 o
   4   2  19       26.49       13.44      3.22 o
   5   2  19       36.84       42.68      4.51 o
  -4   3  19        5.65        9.16      3.52 o
  -3   3  19        7.90        5.73      2.01 o
  -2   3  19       46.45       59.31      3.12 o
  -1   3  19       12.30       12.57      2.38 o
   0   3  19        1.20        3.54      2.69 o
   1   3  19      230.81      238.92      9.25 o
   2   3  19       11.91       12.74      2.79 o
   3   3  19       75.50       71.41      4.67 o
   4   3  19      100.92       91.82      8.55 o
  -4   4  19        2.27        6.17      3.60 o
  -3   4  19        5.15        7.76      2.80 o
  -2   4  19        1.48       -1.64      2.19 o
  -1   4  19       52.40       75.17      5.79 o
   0   4  19        0.02       -0.89      1.67 o
   1   4  19        0.41        2.14      3.61 o
   2   4  19        2.11        4.70      2.44 o
   3   4  19       14.58       10.78      3.00 o
   4   4  19        0.92       -1.38      2.63 o
  -4   5  19       26.23       30.51      4.94 o
  -3   5  19        1.31       -1.91      2.74 o
  -2   5  19      162.58      169.90      8.45 o
  -1   5  19      286.13      321.34     27.86 o
   0   5  19      161.94      136.92      4.95 o
   1   5  19       27.33       43.84      4.17 o
   2   5  19        2.35       -0.57      2.38 o
   3   5  19       45.89       54.46      4.92 o
   4   5  19        4.94       16.10      3.60 o
  -3   6  19       53.50       67.38      6.51 o
  -2   6  19       39.33       40.43      4.39 o
  -1   6  19       11.95       17.81      3.69 o
   0   6  19       11.78       14.49      3.37 o
   1   6  19       63.72       71.42      3.94 o
   2   6  19       73.18       59.88      4.57 o
   3   6  19       18.28       14.90      3.73 o
  -2   7  19       10.34        9.55      3.78 o
  -1   7  19        2.87        4.68      3.54 o
   0   7  19       13.70       17.26      4.14 o
   1   7  19        1.31        5.02      2.45 o
   2   7  19        3.02        9.38      3.29 o
  -1   8  19       20.98       31.46      4.84 o
   0   8  19        4.19        8.67      3.47 o
   1   8  19       21.57       33.53      4.31 o
  -5   0  20       17.66       17.74      4.04 o
  -4   0  20      143.68      143.15      7.18 o
  -3   0  20       76.93       52.43      6.97 o
  -2   0  20       53.01       80.79      7.18 o
  -1   0  20       32.18       52.81      5.48 o
   0   0  20      366.61      395.58     14.27 o
   1   0  20      546.38      523.90     24.71 o
   2   0  20      286.58      329.59     16.86 o
   3   0  20       29.73       24.99      4.84 o
   4   0  20      150.34      158.42     10.44 o
   5   0  20      114.02      108.16      8.66 o
  -5   1  20       47.85       32.38      3.18 o
  -4   1  20       23.36       33.56      3.64 o
  -3   1  20       52.57       62.23      3.64 o
  -2   1  20       61.79       56.78      3.75 o
  -1   1  20       74.49       73.36      3.20 o
   0   1  20        2.56        9.19      1.83 o
   1   1  20      426.90      410.52     14.18 o
   2   1  20      250.25      228.68      8.96 o
   3   1  20       32.04       13.88      2.82 o
   4   1  20      157.71      138.44      6.82 o
  -4   2  20        7.92        9.30      2.72 o
  -3   2  20        1.63        7.01      2.28 o
  -2   2  20        0.90        2.63      1.64 o
  -1   2  20        9.81        8.56      1.71 o
   0   2  20       14.45       17.99      2.08 o
   1   2  20      204.11      256.12      9.70 o
   2   2  20       34.69       50.62      3.95 o
   3   2  20       15.22       18.77      3.27 o
   4   2  20       11.69       14.65      3.25 o
  -4   3  20       10.68       11.86      3.59 o
  -3   3  20        0.39       -1.15      1.83 o
  -2   3  20       53.75       57.07      3.99 o
  -1   3  20      148.08      131.18      6.98 o
   0   3  20      374.87      457.34     15.64 o
   1   3  20       27.50       44.09      4.00 o
   2   3  20       57.95       60.29      5.73 o
   3   3  20      113.66      114.64      5.98 o
   4   3  20       10.35       14.57      4.99 o
  -4   4  20       40.31       32.67      6.87 o
  -3   4  20       29.52       51.35      4.29 o
  -2   4  20       21.83       18.53      3.22 o
  -1   4  20       67.26       79.91      4.40 o
   0   4  20      177.39      163.92      6.24 o
   1   4  20        7.12       -2.10      2.28 o
   2   4  20       25.21       24.35      3.36 o
   3   4  20       43.91       39.30      4.24 o
   4   4  20       13.01       14.71      8.01 o
  -4   5  20        1.37        3.54      5.33 o
  -3   5  20        1.81        8.71      3.28 o
  -2   5  20        0.00        0.20      2.65 o
  -1   5  20       26.78       21.41      3.45 o
   0   5  20       69.62       76.11      4.61 o
   1   5  20       15.63       15.01      6.82 o
   2   5  20        0.45        3.05      2.70 o
   3   5  20        0.00        5.14      2.96 o
  -3   6  20        7.50        9.35      4.15 o
  -2   6  20        0.00        0.07      3.15 o
  -1   6  20       10.75       13.31      3.47 o
   0   6  20       40.17       31.89      4.05 o
   1   6  20      130.04      100.65      6.40 o
   2   6  20       14.20       19.01      3.51 o
   3   6  20        8.73       11.85      3.53 o
  -2   7  20       70.41       73.77      8.08 o
  -1   7  20      284.98      324.91     17.23 o
   0   7  20        4.29        3.32      2.99 o
   1   7  20        8.48        6.59      2.52 o
   2   7  20       45.45       45.35      5.91 o
  -4   1  21        3.86        1.61      2.58 o
  -3   1  21      140.57      131.24      7.22 o
  -2   1  21        9.13       19.87      3.51 o
  -1   1  21      188.41      196.49      5.89 o
   0   1  21       96.52      108.34      4.07 o
   1   1  21       20.57       30.69      4.23 o
   2   1  21      138.37      165.33      7.28 o
   3   1  21       14.56        9.65      6.06 o
   4   1  21       15.72       15.14      3.32 o
  -4   2  21       64.61       68.92      7.55 o
  -3   2  21       15.89       19.61      2.85 o
  -2   2  21       19.17       10.53      2.40 o
  -1   2  21       31.54       28.16      2.48 o
   0   2  21      289.71      277.28      8.91 o
   1   2  21        1.04        4.08      2.58 o
   2   2  21        8.48       13.09      2.96 o
   3   2  21       13.71        8.75      4.33 o
   4   2  21      104.18      114.45      8.97 o
  -4   3  21        0.05       -0.46      2.50 o
  -3   3  21        4.49        2.36      2.22 o
  -2   3  21        7.97       10.82      3.47 o
  -1   3  21        0.58        4.43      2.90 o
   0   3  21        2.18        8.46      2.37 o
   1   3  21      101.41       97.66      5.23 o
   2   3  21      165.18      146.75     14.09 o
   3   3  21       58.46       64.12      5.03 o
   4   3  21       12.56        9.44      3.20 o
  -4   4  21       11.60       18.74      4.14 o
  -3   4  21        0.44       -0.06      2.55 o
  -2   4  21        0.48       -2.45      2.28 o
  -1   4  21       50.63       72.58      5.82 o
   0   4  21       44.07       56.75      3.84 o
   1   4  21       91.45       73.34      4.68 o
   2   4  21        6.88       11.99      2.93 o
   3   4  21        1.39       -0.67      2.55 o
   4   4  21        4.51        7.30      3.28 o
  -3   5  21        4.33       14.62      3.50 o
  -2   5  21       69.38       85.34      6.54 o
  -1   5  21      110.88      102.68      6.67 o
   0   5  21        4.06        8.94      3.58 o
   1   5  21        4.05        1.10      5.41 o
   2   5  21       81.31       90.35      5.35 o
   3   5  21      213.84      192.82      8.76 o
  -3   6  21       17.86       14.40      4.52 o
  -2   6  21        0.07       -0.22      3.29 o
  -1   6  21       35.56       40.03      4.51 o
   0   6  21      177.11      200.16     15.11 o
   1   6  21        7.25        6.96      2.93 o
   2   6  21       17.84       22.15      3.74 o
  -1   7  21        2.44       10.55      4.03 o
   0   7  21        2.14        4.43      3.28 o
   1   7  21        0.51        5.36      3.93 o
  -4   0  22        7.74        6.24      4.94 o
  -3   0  22       28.33       39.67      6.59 o
  -2   0  22       67.15       70.10      7.01 o
  -1   0  22      218.09      223.24     10.30 o
   0   0  22      140.37      121.65      9.17 o
   1   0  22      214.79      186.42     11.08 o
   2   0  22      151.49      160.66     10.23 o
   3   0  22      414.12      464.45     23.13 o
   4   0  22       76.54       76.86      7.43 o
  -4   1  22        1.95        2.30      3.53 o
  -3   1  22       63.66       61.45     12.46 o
  -2   1  22       18.73       29.38      4.59 o
  -1   1  22        3.13        1.51      1.69 o
   0   1  22        2.62       -0.72      1.66 o
   1   1  22       73.93       56.42      8.68 o
   2   1  22      302.77      266.28     10.28 o
   3   1  22       38.59       52.40      6.12 o
   4   1  22       11.10       21.58      3.71 o
  -4   2  22        2.42        3.12      3.68 o
  -3   2  22        0.90        0.17      2.79 o
  -2   2  22       13.88        8.02      2.39 o
  -1   2  22        2.04        1.66      2.04 o
   0   2  22       35.13       38.61      4.42 o
   1   2  22      134.36      169.59      7.35 o
   2   2  22      191.71      243.66      9.63 o
   3   2  22        4.24       11.05      4.84 o
   4   2  22        1.62        6.98      3.00 o
  -4   3  22       47.84       50.14      4.38 o
  -3   3  22       45.18       28.70      6.76 o
  -2   3  22      124.34      126.27      7.27 o
  -1   3  22        1.02        3.76      3.16 o
   0   3  22        0.43       -1.78      2.15 o
   1   3  22      122.55      145.07      9.74 o
   2   3  22       33.49       42.78      6.29 o
   3   3  22       80.29       74.38      6.45 o
   4   3  22        0.06       -1.42      2.82 o
  -3   4  22        1.55       -0.28      2.68 o
  -2   4  22       25.18       12.10      3.95 o
  -1   4  22       62.30       66.05      6.17 o
   0   4  22      182.90      160.04      6.32 o
   1   4  22       24.91       40.36      4.82 o
   2   4  22        8.84       13.24      2.98 o
   3   4  22        0.47       -3.97      3.57 o
  -3   5  22       22.53       18.78      3.71 o
  -2   5  22       38.75       43.62      8.10 o
  -1   5  22       43.18       68.71      7.61 o
   0   5  22       18.11       26.06      4.45 o
   1   5  22        4.23        3.25      2.60 o
   2   5  22        2.08        1.31      2.65 o
   3   5  22        2.23        8.00      3.25 o
  -2   6  22       11.62       12.34      5.09 o
  -1   6  22       26.59       33.60      5.73 o
   0   6  22      110.19      140.68     14.49 o
   1   6  22        0.44       -2.97      4.94 o
   2   6  22       27.01       17.84      4.92 o
  -1   7  22       33.94       51.88     11.20 o
   0   7  22       46.89       73.32      9.95 o
  -4   1  23       28.11       25.89      4.84 o
  -3   1  23      182.96      178.11      9.05 o
  -2   1  23       14.33        9.79      3.22 o
  -1   1  23        0.20       -2.43      1.62 o
   0   1  23        2.57        2.93      2.03 o
   1   1  23       55.32       50.27      4.28 o
   2   1  23        2.34        7.06      3.01 o
   3   1  23        1.69        0.40      2.93 o
   4   1  23        8.52        7.97      3.23 o
  -4   2  23        5.77        6.09      3.84 o
  -3   2  23        4.43        5.92      3.22 o
  -2   2  23        5.43        4.75      2.33 o
  -1   2  23      237.03      273.54     11.60 o
   0   2  23        9.95       19.57      2.76 o
   1   2  23        0.53        0.77      2.53 o
   2   2  23       20.34       28.50      3.75 o
   3   2  23      194.59      209.75      9.00 o
   4   2  23       79.40       70.83      5.10 o
  -3   3  23       17.64       23.66      6.45 o
  -2   3  23        2.47        4.95      3.53 o
  -1   3  23       36.10       38.49      5.03 o
   0   3  23        8.63       10.65      2.61 o
   1   3  23       56.16       59.25      4.49 o
   2   3  23       21.15       29.76      4.75 o
   3   3  23       12.92       22.26      5.92 o
  -3   4  23        4.59        6.23      4.47 o
  -2   4  23        3.07        8.79      3.91 o
  -1   4  23       15.35       20.54      4.49 o
   0   4  23        9.94       11.30      3.74 o
   1   4  23        0.03        0.74      2.54 o
   2   4  23        9.28        8.66      5.13 o
   3   4  23       11.16       17.06      3.64 o
  -2   5  23       39.43       38.10      5.95 o
  -1   5  23        0.00        0.97      3.90 o
   0   5  23      143.58      150.75      8.50 o
   1   5  23       46.26       56.07      4.70 o
   2   5  23       28.04       28.19      8.55 o
  -2   6  23        2.98        0.56      6.73 o
  -1   6  23       12.86       21.87      5.37 o
   0   6  23      137.42      167.60     17.65 o
   1   6  23        8.80       14.35      3.32 o
  -4   0  24       24.25       12.48      6.10 o
  -3   0  24       19.76        8.24      5.05 o
  -2   0  24       97.83      116.32      9.64 o
  -1   0  24       24.20       32.10      4.04 o
   0   0  24       42.47       47.48      4.70 o
   1   0  24        0.16       -0.23      3.59 o
   2   0  24       77.07       87.44      7.47 o
   3   0  24      238.15      215.72     13.18 o
  -4   1  24       28.82       35.01      5.38 o
  -3   1  24        8.32        9.94      3.75 o
  -2   1  24        0.23       -2.72      2.58 o
  -1   1  24        5.26        4.81      2.01 o
   0   1  24      176.07      198.35      6.30 o
   1   1  24       54.30       70.47      4.71 o
   2   1  24        2.29       -2.55      4.59 o
   3   1  24       35.90       23.68      5.22 o
  -3   2  24        8.33       12.94      3.83 o
  -2   2  24       43.11       42.60      5.13 o
  -1   2  24      140.89      160.87      8.30 o
   0   2  24       44.27       73.97      4.35 o
   1   2  24        3.45        3.29      2.79 o
   2   2  24        4.09        8.85      3.03 o
   3   2  24        3.26       16.23      3.46 o
  -3   3  24       13.97       21.45      6.48 o
  -2   3  24        2.16        6.72      3.77 o
  -1   3  24        2.81        7.82      3.64 o
   0   3  24      130.03      135.60      9.04 o
   1   3  24       67.90       55.30      4.63 o
   2   3  24        5.81        2.68      2.63 o
   3   3  24        0.85       -3.50      3.10 o
  -3   4  24       60.55       42.41      8.41 o
  -2   4  24       27.21       29.79      5.17 o
  -1   4  24      161.14      158.12     14.23 o
   0   4  24       24.18       61.64      5.97 o
   1   4  24        0.37       -3.88      2.59 o
   2   4  24       75.55       64.89      4.76 o
   3   4  24       58.34       71.90      5.45 o
  -2   5  24        5.29       14.61      5.07 o
  -1   5  24        6.18       10.44      4.36 o
   0   5  24        0.24        8.60      3.86 o
   1   5  24        2.01        3.29      3.05 o
   2   5  24        8.43       12.80      3.36 o
  -1   6  24        2.29       -1.81      4.69 o
   0   6  24        3.42       15.78      6.71 o
   1   6  24       27.62       20.40      5.36 o
  -3   1  25        0.02        1.95      3.40 o
  -2   1  25        2.09       -1.11      2.88 o
  -1   1  25        0.64        0.68      2.29 o
   0   1  25      111.23      114.28      5.22 o
   1   1  25       45.04       50.59      6.43 o
   2   1  25        6.96        8.98      3.98 o
   3   1  25       12.03        8.03      3.38 o
  -3   2  25        4.59        2.31      5.08 o
  -2   2  25       94.45      123.73      7.36 o
  -1   2  25      108.55      140.80      7.81 o
   0   2  25       84.83       90.61      4.73 o
   1   2  25       22.79       26.65      3.75 o
   2   2  25        2.97        0.12      2.98 o
   3   2  25       88.16       87.10     10.01 o
  -3   3  25        1.07        4.38      5.19 o
  -2   3  25       17.82       25.80      4.82 o
  -1   3  25        0.84        4.16      3.54 o
   0   3  25       77.34       83.36      4.95 o
   1   3  25       21.60       30.97      7.01 o
   2   3  25        4.44        3.24      2.92 o
   3   3  25       17.03       23.71      4.03 o
  -2   4  25        0.72        1.89      3.80 o
  -1   4  25        3.38        9.67      4.09 o
   0   4  25        0.91        4.57      3.62 o
   1   4  25       25.34       38.44     10.65 o
   2   4  25       18.02       32.20      4.11 o
  -1   5  25       29.42       34.11      7.71 o
   0   5  25       47.86       67.38      6.67 o
   1   5  25       16.58       20.62      3.80 o
  -3   0  26        4.44        8.52      5.33 o
  -2   0  26      114.50      107.91      9.81 o
  -1   0  26       93.96      117.10      6.71 o
   0   0  26        7.73        8.55      3.27 o
   1   0  26      109.23       90.72      5.86 o
   2   0  26        3.87        3.50      4.28 o
   3   0  26       55.35       68.13      8.13 o
  -3   1  26       17.81       13.84      4.10 o
  -2   1  26       11.06       15.40      3.91 o
  -1   1  26       31.49       44.67      4.12 o
   0   1  26       36.44       59.99      4.18 o
   1   1  26        0.93        3.59      2.47 o
   2   1  26        2.31       -2.24      2.80 o
   3   1  26        0.02       -2.90      3.03 o
  -3   2  26        6.83        6.34      5.68 o
  -2   2  26        8.94       10.86      5.96 o
  -1   2  26        2.30       10.27      3.95 o
   0   2  26        2.09        7.16      2.77 o
   1   2  26        5.21        2.24      2.59 o
   2   2  26        4.90        7.94      3.42 o
   3   2  26       19.70       22.50      5.54 o
  -2   3  26        7.95       21.41      7.48 o
  -1   3  26       26.69       33.88      5.08 o
   0   3  26       63.55       56.63      5.91 o
   1   3  26        0.53        1.41      2.91 o
   2   3  26        4.16        1.39      3.11 o
  -2   4  26       13.67       18.41      4.97 o
  -1   4  26       19.42       42.56      5.81 o
   0   4  26       20.99       32.65      5.14 o
   1   4  26       44.37       60.35      6.82 o
   2   4  26        8.91       13.81      3.49 o
   0   5  26        0.28       -0.63      4.57 o
  -2   1  27        6.98       12.08      3.88 o
  -1   1  27       46.18       65.10      6.14 o
   0   1  27       21.90       37.85      3.90 o
   1   1  27        0.38        0.08      2.47 o
   2   1  27       21.84       25.59      4.19 o
  -2   2  27        2.77       -0.39      5.22 o
  -1   2  27        0.17        4.76      3.81 o
   0   2  27       73.02       87.63      6.91 o
   1   2  27      111.49      116.77      5.57 o
   2   2  27       25.55       41.25      8.22 o
  -2   3  27        3.11        4.88      8.36 o
  -1   3  27       24.64       40.16      5.70 o
   0   3  27        5.27       15.81      6.22 o
   1   3  27        3.59       13.78      3.12 o
   2   3  27        0.54        0.58      5.66 o
  -1   4  27        3.90        3.71      4.33 o
   0   4  27       17.91       30.46      8.29 o
   1   4  27        9.23       14.63      3.24 o
  -2   0  28        0.03       -2.94      4.45 o
  -1   0  28       17.83       35.26      7.47 o
   0   0  28      177.81      219.61     10.33 o
   1   0  28       68.25       86.25      7.85 o
   2   0  28       16.34       31.37      6.59 o
  -2   1  28       11.32       13.42      6.27 o
  -1   1  28        3.83        5.03      3.75 o
   0   1  28        2.08       -1.86      2.99 o
   1   1  28        1.12        3.30      2.80 o
   2   1  28       63.97       63.61      5.72 o
  -1   2  28        8.35       11.17      4.24 o
   0   2  28        2.08        4.94      3.06 o
   1   2  28       17.18       27.19      3.61 o
  -1   3  28        7.81        9.70      4.49 o
   0   3  28        2.96       19.08      4.61 o
   1   3  28       12.47       13.09      3.32 o
  -1   1  29        3.22        9.39      5.29 o
   0   1  29        1.12        1.71      2.88 o
   1   1  29        1.33       -3.41      2.80 o
   0   2  29      113.17      153.54     14.60 o
 
